# Supplementary material for: Properties of Boolean dynamics by node classification using feedback loops in a network
Source: BMC Syst Biol. 2016 Aug 24;10(1):83. doi: 10.1186/s12918-016-0322-z (PMC4997653; doi:10.1186/s12918-016-0322-z)
Supplement: Additional file 1: Table S1. — Dataset of KEGG network. It consists of 1659 genes and 7964 interactions constructed by integrating all the human signaling pathways in the KEGG (Kyoto Encyclopedia of Genes and Genomes) database. Table S2. Dataset of WANG network. It consists of 6306 genes and 62,937 interactions downloaded from http://www.bri.nrc.ca/wang. Table S3. Detailed analysis result of the KEGG network. It includes information about essential genes, disease genes, drug targets, NRU/NRD genes, and perturbation-sustainable probabilities in the KEGG network. Table S4. Detailed analysis result of the WANG network. It includes information about essential genes, disease genes, drug targets, NRU/NRD genes, and perturbation-sustainable probabilities in the WANG network. (ZIP 352 kb) [file 12918_2016_322_MOESM1_ESM.zip]

Archive with 4 entries (4 files):
- S4_Table.txt
- S1_Table.txt
- S2_Table.txt
- S3_Table.txt
