# Supplementary material for: Properties of Boolean dynamics by node classification using feedback loops in a network
Source: BMC Syst Biol. 2016 Aug 24;10(1):83. doi: 10.1186/s12918-016-0322-z (PMC4997653; doi:10.1186/s12918-016-0322-z)
Supplement: Additional file 1: Table S1. — Dataset of KEGG network. It consists of 1659 genes and 7964 interactions constructed by integrating all the human signaling pathways in the KEGG (Kyoto Encyclopedia of Genes and Genomes) database. Table S2. Dataset of WANG network. It consists of 6306 genes and 62,937 interactions downloaded from http://www.bri.nrc.ca/wang. Table S3. Detailed analysis result of the KEGG network. It includes information about essential genes, disease genes, drug targets, NRU/NRD genes, and perturbation-sustainable probabilities in the KEGG network. Table S4. Detailed analysis result of the WANG network. It includes information about essential genes, disease genes, drug targets, NRU/NRD genes, and perturbation-sustainable probabilities in the WANG network. (ZIP 352 kb) [file 12918_2016_322_MOESM1_ESM.zip › S4_Table.txt]

Entrez_ID	Essential(1:True,0:False)	Disease(1:True,0:False)	DrugTarget(1:True,0:False)	NRU(1:True,0:False)	NRD(1:True,0:False)	Perturbation_Sustainable_Probability
9978	0	0	0	0	0	1.000000000000000
996	0	0	0	0	0	1.000000000000000
991	0	0	0	0	0	1.000000000000000
9844	0	0	0	0	0	1.000000000000000
983	0	0	1	0	0	1.000000000000000
9794	1	0	0	0	0	1.000000000000000
9759	1	1	1	0	0	1.000000000000000
9755	0	0	0	0	0	1.000000000000000
9656	0	0	0	0	0	1.000000000000000
9641	0	0	0	0	0	1.000000000000000
9612	0	0	0	0	0	1.000000000000000
9564	1	0	0	0	0	1.000000000000000
9541	0	0	0	0	0	1.000000000000000
9474	1	0	0	0	0	1.000000000000000
920	1	1	1	0	0	1.000000000000000
919	0	1	1	0	0	1.000000000000000
9184	1	0	0	0	0	1.000000000000000
917	0	0	1	0	0	1.000000000000000
916	0	1	1	0	0	1.000000000000000
9150	0	1	0	0	0	1.000000000000000
915	0	1	1	0	0	1.000000000000000
9146	1	0	0	0	0	1.000000000000000
91442	0	0	0	0	0	1.000000000000000
914	0	0	1	0	0	1.000000000000000
9140	0	0	0	0	0	1.000000000000000
9134	1	0	0	0	0	1.000000000000000
9133	1	0	0	0	0	1.000000000000000
90993	0	0	0	0	0	1.000000000000000
9043	0	0	0	0	0	1.000000000000000
902	0	0	0	0	0	1.000000000000000
9020	0	0	0	0	0	1.000000000000000
898	1	0	0	0	0	1.000000000000000
896	1	0	0	0	0	1.000000000000000
8945	1	0	0	0	0	1.000000000000000
894	1	0	0	0	0	1.000000000000000
8936	1	0	0	0	0	1.000000000000000
8930	0	0	0	0	0	1.000000000000000
8915	1	1	0	0	0	1.000000000000000
891	1	0	0	0	0	1.000000000000000
8900	1	0	0	0	0	1.000000000000000
890	1	0	1	0	0	1.000000000000000
8893	0	1	0	0	0	1.000000000000000
8892	0	1	0	0	0	1.000000000000000
8891	0	1	0	0	0	1.000000000000000
8890	0	1	0	0	0	1.000000000000000
8881	0	0	0	0	0	1.000000000000000
8878	0	1	0	0	0	1.000000000000000
8856	0	0	1	0	0	1.000000000000000
8850	1	0	1	0	0	1.000000000000000
8829	1	0	1	0	0	1.000000000000000
8826	0	0	0	0	0	1.000000000000000
8737	1	0	0	0	0	1.000000000000000
8717	0	0	0	0	0	1.000000000000000
8697	0	0	0	0	0	1.000000000000000
868	0	0	0	0	0	1.000000000000000
867	1	1	0	0	0	1.000000000000000
8626	1	1	0	0	0	1.000000000000000
85480	0	0	0	0	0	1.000000000000000
85417	0	0	0	0	0	1.000000000000000
8517	1	1	0	0	0	1.000000000000000
84699	0	0	0	0	0	1.000000000000000
84667	1	1	0	0	0	1.000000000000000
8454	1	0	0	0	0	1.000000000000000
84441	0	0	0	0	0	1.000000000000000
84433	0	0	0	0	0	1.000000000000000
842	1	0	0	0	0	1.000000000000000
84152	0	0	0	0	0	1.000000000000000
841	1	1	0	0	0	1.000000000000000
83593	0	0	0	0	0	1.000000000000000
8317	0	0	0	0	0	1.000000000000000
81620	0	1	0	0	0	1.000000000000000
816	0	0	1	0	0	1.000000000000000
814	1	0	1	0	0	1.000000000000000
8074	0	1	0	0	0	1.000000000000000
8061	1	0	0	0	0	1.000000000000000
80233	0	0	0	0	0	1.000000000000000
79869	0	0	0	0	0	1.000000000000000
7804	1	1	0	0	0	1.000000000000000
7709	1	0	0	0	0	1.000000000000000
7535	0	0	1	0	0	1.000000000000000
7534	0	0	0	0	0	1.000000000000000
7533	0	0	0	0	0	1.000000000000000
7532	0	0	0	0	0	1.000000000000000
7531	1	1	0	0	0	1.000000000000000
7529	0	0	0	0	0	1.000000000000000
7507	1	1	0	0	0	1.000000000000000
7503	0	1	0	0	0	1.000000000000000
7472	1	0	0	0	0	1.000000000000000
7458	0	0	0	0	0	1.000000000000000
7341	0	1	0	0	0	1.000000000000000
7324	0	0	0	0	0	1.000000000000000
7321	0	0	0	0	0	1.000000000000000
7314	0	1	0	0	0	1.000000000000000
7297	0	1	1	0	0	1.000000000000000
728622	0	0	0	0	0	1.000000000000000
7251	1	1	0	0	0	1.000000000000000
7249	1	1	0	0	0	1.000000000000000
7248	1	1	0	0	0	1.000000000000000
721	0	1	0	0	0	1.000000000000000
720	0	1	0	0	0	1.000000000000000
7189	1	0	0	0	0	1.000000000000000
7184	0	0	1	0	0	1.000000000000000
718	0	1	1	0	0	1.000000000000000
717	0	1	0	0	0	1.000000000000000
7161	1	0	0	0	0	1.000000000000000
716	0	1	1	0	0	1.000000000000000
7157	1	1	1	0	0	1.000000000000000
715	0	1	1	0	0	1.000000000000000
714	0	1	1	0	0	1.000000000000000
7132	1	1	1	0	0	1.000000000000000
713	0	1	1	0	0	1.000000000000000
7124	1	1	1	0	0	1.000000000000000
712	1	1	1	0	0	1.000000000000000
7056	0	1	1	0	0	1.000000000000000
7046	1	1	1	0	0	1.000000000000000
7043	1	1	0	0	0	1.000000000000000
7042	1	0	0	0	0	1.000000000000000
7040	1	1	1	0	0	1.000000000000000
7029	0	0	0	0	0	1.000000000000000
7027	1	0	0	0	0	1.000000000000000
701	1	1	0	0	0	1.000000000000000
7010	1	1	1	0	0	1.000000000000000
6996	0	0	0	0	0	1.000000000000000
695	0	1	1	0	0	1.000000000000000
6917	0	0	0	0	0	1.000000000000000
6915	0	1	1	0	0	1.000000000000000
6885	1	0	0	0	0	1.000000000000000
6857	1	0	0	0	0	1.000000000000000
6850	1	0	1	0	0	1.000000000000000
6844	1	0	1	0	0	1.000000000000000
6833	0	1	1	0	0	1.000000000000000
6804	0	0	0	0	0	1.000000000000000
6777	1	1	1	0	0	1.000000000000000
6774	1	1	0	0	0	1.000000000000000
6773	0	0	0	0	0	1.000000000000000
6772	1	1	0	0	0	1.000000000000000
6734	0	0	0	0	0	1.000000000000000
6731	0	1	0	0	0	1.000000000000000
6730	0	0	0	0	0	1.000000000000000
6729	0	0	0	0	0	1.000000000000000
6728	0	0	0	0	0	1.000000000000000
6727	0	0	0	0	0	1.000000000000000
6722	1	0	0	0	0	1.000000000000000
6714	1	0	1	0	0	1.000000000000000
6667	1	0	0	0	0	1.000000000000000
6622	0	1	0	0	0	1.000000000000000
6616	1	0	1	0	0	1.000000000000000
6599	1	0	0	0	0	1.000000000000000
6572	0	0	0	0	0	1.000000000000000
6571	1	0	1	0	0	1.000000000000000
655	1	0	0	0	0	1.000000000000000
653361	0	1	0	0	0	1.000000000000000
653226	0	0	0	0	0	1.000000000000000
6521	1	1	0	0	0	1.000000000000000
650621	0	0	0	0	0	1.000000000000000
650	1	1	0	0	0	1.000000000000000
6502	1	0	0	0	0	1.000000000000000
6500	0	0	1	0	0	1.000000000000000
64764	0	0	0	0	0	1.000000000000000
64682	0	0	0	0	0	1.000000000000000
64343	0	0	0	0	0	1.000000000000000
64326	0	0	0	0	0	1.000000000000000
6392	1	1	1	0	0	1.000000000000000
6391	0	1	1	0	0	1.000000000000000
6390	0	1	1	0	0	1.000000000000000
6385	0	0	0	0	0	1.000000000000000
6383	0	0	1	0	0	1.000000000000000
6343	0	0	0	0	0	1.000000000000000
629	1	1	1	0	0	1.000000000000000
6258	0	0	1	0	0	1.000000000000000
6257	1	0	1	0	0	1.000000000000000
6256	1	0	1	0	0	1.000000000000000
6091	1	0	0	0	0	1.000000000000000
60412	1	0	0	0	0	1.000000000000000
5979	1	1	1	0	0	1.000000000000000
5970	1	0	0	0	0	1.000000000000000
595	0	1	1	0	0	1.000000000000000
5934	1	0	0	0	0	1.000000000000000
5933	1	0	0	0	0	1.000000000000000
5925	1	1	1	0	0	1.000000000000000
5908	1	0	0	0	0	1.000000000000000
5906	0	0	0	0	0	1.000000000000000
5901	0	0	0	0	0	1.000000000000000
5879	1	0	1	0	0	1.000000000000000
5864	1	0	0	0	0	1.000000000000000
58513	0	0	0	0	0	1.000000000000000
58484	0	0	0	0	0	1.000000000000000
58477	0	0	0	0	0	1.000000000000000
5786	0	0	0	0	0	1.000000000000000
5781	1	1	1	0	0	1.000000000000000
57804	0	0	0	0	0	1.000000000000000
5777	0	0	0	0	0	1.000000000000000
57697	0	1	0	0	0	1.000000000000000
5764	0	0	0	0	0	1.000000000000000
5753	0	0	0	0	0	1.000000000000000
57510	0	0	0	0	0	1.000000000000000
5747	1	0	1	0	0	1.000000000000000
57448	1	0	0	0	0	1.000000000000000
5741	1	1	1	0	0	1.000000000000000
5727	1	1	0	0	0	1.000000000000000
57030	1	0	0	0	0	1.000000000000000
56949	1	0	0	0	0	1.000000000000000
5664	1	1	0	0	0	1.000000000000000
5663	1	1	0	0	0	1.000000000000000
5657	0	0	0	0	0	1.000000000000000
5648	0	1	0	0	0	1.000000000000000
5627	0	1	1	0	0	1.000000000000000
5624	1	1	1	0	0	1.000000000000000
5605	0	1	0	0	0	1.000000000000000
5604	1	1	1	0	0	1.000000000000000
5599	1	0	1	0	0	1.000000000000000
5595	0	0	1	0	0	1.000000000000000
5594	1	0	1	0	0	1.000000000000000
5592	1	0	0	0	0	1.000000000000000
5590	0	0	0	0	0	1.000000000000000
5587	0	0	0	0	0	1.000000000000000
55869	0	0	1	0	0	1.000000000000000
55851	0	1	0	0	0	1.000000000000000
55845	0	0	0	0	0	1.000000000000000
5580	0	0	1	0	0	1.000000000000000
55738	0	0	0	0	0	1.000000000000000
5566	1	0	1	0	0	1.000000000000000
5558	0	0	0	0	0	1.000000000000000
5557	0	0	0	0	0	1.000000000000000
55534	0	0	0	0	0	1.000000000000000
5529	0	0	0	0	0	1.000000000000000
5528	0	0	0	0	0	1.000000000000000
5527	0	0	1	0	0	1.000000000000000
5526	0	0	0	0	0	1.000000000000000
5525	0	0	0	0	0	1.000000000000000
5519	0	1	0	0	0	1.000000000000000
5518	0	0	1	0	0	1.000000000000000
5516	0	0	1	0	0	1.000000000000000
5515	1	0	1	0	0	1.000000000000000
55120	1	1	0	0	0	1.000000000000000
5478	1	0	1	0	0	1.000000000000000
5468	1	1	1	0	0	1.000000000000000
5467	1	0	1	0	0	1.000000000000000
5465	0	0	1	0	0	1.000000000000000
54472	0	0	0	0	0	1.000000000000000
54361	1	1	0	0	0	1.000000000000000
5429	0	1	0	0	0	1.000000000000000
5427	0	0	1	0	0	1.000000000000000
5426	0	0	1	0	0	1.000000000000000
5425	0	0	0	0	0	1.000000000000000
5424	1	0	0	0	0	1.000000000000000
5423	1	0	1	0	0	1.000000000000000
5422	0	0	1	0	0	1.000000000000000
54205	0	1	1	0	0	1.000000000000000
539	0	0	0	0	0	1.000000000000000
5371	0	0	0	0	0	1.000000000000000
5347	0	0	1	0	0	1.000000000000000
5345	0	1	0	0	0	1.000000000000000
5336	0	1	0	0	0	1.000000000000000
5335	1	0	0	0	0	1.000000000000000
5207	0	0	1	0	0	1.000000000000000
5170	1	0	1	0	0	1.000000000000000
51701	1	0	0	0	0	1.000000000000000
5159	1	1	1	0	0	1.000000000000000
51585	0	0	0	0	0	1.000000000000000
5156	1	1	1	0	0	1.000000000000000
51529	0	0	0	0	0	1.000000000000000
51434	0	0	0	0	0	1.000000000000000
51433	0	0	0	0	0	1.000000000000000
51343	0	0	0	0	0	1.000000000000000
51176	1	0	0	0	0	1.000000000000000
51135	0	1	1	0	0	1.000000000000000
51128	0	1	0	0	0	1.000000000000000
51107	1	0	0	0	0	1.000000000000000
5058	0	0	0	0	0	1.000000000000000
5055	0	0	1	0	0	1.000000000000000
5054	0	1	1	0	0	1.000000000000000
50508	0	0	0	0	0	1.000000000000000
5001	0	0	0	0	0	1.000000000000000
5000	0	1	0	0	0	1.000000000000000
4999	0	0	0	0	0	1.000000000000000
4998	0	1	0	0	0	1.000000000000000
4988	0	0	1	0	0	1.000000000000000
4968	1	1	0	0	0	1.000000000000000
4914	1	1	1	0	0	1.000000000000000
4913	0	0	0	0	0	1.000000000000000
4851	1	1	0	0	0	1.000000000000000
4846	1	1	1	0	0	1.000000000000000
4804	1	0	0	0	0	1.000000000000000
4803	1	1	1	0	0	1.000000000000000
4793	0	0	0	0	0	1.000000000000000
4792	1	1	0	0	0	1.000000000000000
4790	1	0	1	0	0	1.000000000000000
4772	0	0	0	0	0	1.000000000000000
472	1	1	0	0	0	1.000000000000000
4690	1	0	0	0	0	1.000000000000000
4689	0	1	0	0	0	1.000000000000000
4688	0	1	0	0	0	1.000000000000000
4671	0	0	0	0	0	1.000000000000000
4629	1	1	0	0	0	1.000000000000000
4615	0	1	0	0	0	1.000000000000000
4609	1	1	0	0	0	1.000000000000000
4602	1	0	0	0	0	1.000000000000000
4595	1	1	0	0	0	1.000000000000000
4486	1	0	0	0	0	1.000000000000000
4350	0	0	0	0	0	1.000000000000000
43	1	1	1	0	0	1.000000000000000
4233	1	1	1	0	0	1.000000000000000
4217	0	0	0	0	0	1.000000000000000
4149	1	1	0	0	0	1.000000000000000
4093	0	1	0	0	0	1.000000000000000
4091	1	0	0	0	0	1.000000000000000
4090	1	0	0	0	0	1.000000000000000
4089	1	1	0	0	0	1.000000000000000
4088	1	1	0	0	0	1.000000000000000
4087	1	0	0	0	0	1.000000000000000
4086	1	0	0	0	0	1.000000000000000
4085	1	0	0	0	0	1.000000000000000
408	0	0	0	0	0	1.000000000000000
4067	0	0	1	0	0	1.000000000000000
406	0	0	0	0	0	1.000000000000000
4058	0	0	0	0	0	1.000000000000000
3984	0	0	0	0	0	1.000000000000000
3980	1	0	1	0	0	1.000000000000000
3976	1	0	0	0	0	1.000000000000000
3932	0	0	1	0	0	1.000000000000000
387778	0	0	0	0	0	1.000000000000000
3824	0	0	0	0	0	1.000000000000000
3821	0	0	0	0	0	1.000000000000000
3818	0	1	0	0	0	1.000000000000000
3815	1	1	1	0	0	1.000000000000000
3791	1	1	1	0	0	1.000000000000000
375	0	0	1	0	0	1.000000000000000
3725	1	0	1	0	0	1.000000000000000
3718	0	1	1	0	0	1.000000000000000
3717	1	1	1	0	0	1.000000000000000
3716	1	0	0	0	0	1.000000000000000
3689	1	1	1	0	0	1.000000000000000
3688	1	0	1	0	0	1.000000000000000
3685	1	0	1	0	0	1.000000000000000
3684	0	1	0	0	0	1.000000000000000
3683	0	0	1	0	0	1.000000000000000
3680	1	0	0	0	0	1.000000000000000
3676	1	0	1	0	0	1.000000000000000
3675	1	1	0	0	0	1.000000000000000
3674	0	1	1	0	0	1.000000000000000
367	1	1	1	0	0	1.000000000000000
3673	1	0	0	0	0	1.000000000000000
3667	0	1	1	0	0	1.000000000000000
3655	1	1	0	0	0	1.000000000000000
3654	0	0	0	0	0	1.000000000000000
3643	1	1	1	0	0	1.000000000000000
3630	1	1	1	0	0	1.000000000000000
3611	1	0	0	0	0	1.000000000000000
3605	0	0	0	0	0	1.000000000000000
3604	0	0	0	0	0	1.000000000000000
3561	0	1	1	0	0	1.000000000000000
3560	0	0	1	0	0	1.000000000000000
3559	1	1	1	0	0	1.000000000000000
3556	0	0	0	0	0	1.000000000000000
3554	0	0	1	0	0	1.000000000000000
3553	0	1	1	0	0	1.000000000000000
3551	1	0	1	0	0	1.000000000000000
3489	0	0	0	0	0	1.000000000000000
3488	0	0	0	0	0	1.000000000000000
3487	0	0	0	0	0	1.000000000000000
3486	0	0	1	0	0	1.000000000000000
3485	0	0	0	0	0	1.000000000000000
3484	0	0	0	0	0	1.000000000000000
3480	1	1	1	0	0	1.000000000000000
345	0	1	0	0	0	1.000000000000000
344	0	1	0	0	0	1.000000000000000
339	0	0	0	0	0	1.000000000000000
3326	1	0	1	0	0	1.000000000000000
3320	0	0	1	0	0	1.000000000000000
3315	0	1	0	0	0	1.000000000000000
328	1	0	1	0	0	1.000000000000000
3280	1	0	0	0	0	1.000000000000000
3175	0	0	0	0	0	1.000000000000000
317	1	0	1	0	0	1.000000000000000
3071	0	0	0	0	0	1.000000000000000
3066	0	0	1	0	0	1.000000000000000
3065	1	0	1	0	0	1.000000000000000
3055	1	0	1	0	0	1.000000000000000
29945	0	0	0	0	0	1.000000000000000
29924	0	0	0	0	0	1.000000000000000
29882	1	0	0	0	0	1.000000000000000
2968	0	0	0	0	0	1.000000000000000
2967	0	0	0	0	0	1.000000000000000
2966	0	0	0	0	0	1.000000000000000
2965	0	0	0	0	0	1.000000000000000
2932	1	0	1	0	0	1.000000000000000
2931	0	0	0	0	0	1.000000000000000
29110	1	0	0	0	0	1.000000000000000
2908	1	0	1	0	0	1.000000000000000
2885	1	0	1	0	0	1.000000000000000
284	1	0	0	0	0	1.000000000000000
2826	0	0	0	0	0	1.000000000000000
2810	0	0	0	0	0	1.000000000000000
2781	1	0	0	0	0	1.000000000000000
2778	1	1	1	0	0	1.000000000000000
2770	0	0	0	0	0	1.000000000000000
2705	1	1	0	0	0	1.000000000000000
27035	0	0	0	0	0	1.000000000000000
26999	0	0	0	0	0	1.000000000000000
2688	0	1	0	0	0	1.000000000000000
2648	1	0	0	0	0	1.000000000000000
2623	1	1	0	0	0	1.000000000000000
25847	0	0	0	0	0	1.000000000000000
257397	0	0	0	0	0	1.000000000000000
2549	1	0	0	0	0	1.000000000000000
2534	1	0	1	0	0	1.000000000000000
246184	0	0	0	0	0	1.000000000000000
245711	0	0	0	0	0	1.000000000000000
23649	0	0	1	0	0	1.000000000000000
23624	0	0	0	0	0	1.000000000000000
23595	0	0	0	0	0	1.000000000000000
23594	0	1	0	0	0	1.000000000000000
23583	0	0	0	0	0	1.000000000000000
2357	0	0	1	0	0	1.000000000000000
2353	1	0	1	0	0	1.000000000000000
23405	1	1	0	0	0	1.000000000000000
23385	1	1	0	0	0	1.000000000000000
2335	1	1	0	0	0	1.000000000000000
23291	0	0	0	0	0	1.000000000000000
2321	1	0	1	0	0	1.000000000000000
23191	0	0	0	0	0	1.000000000000000
23118	1	1	0	0	0	1.000000000000000
22999	0	1	0	0	0	1.000000000000000
2264	1	0	1	0	0	1.000000000000000
2261	1	1	1	0	0	1.000000000000000
2260	1	1	1	0	0	1.000000000000000
2242	1	0	0	0	0	1.000000000000000
2189	1	1	0	0	0	1.000000000000000
2188	0	1	0	0	0	1.000000000000000
2187	0	1	0	0	0	1.000000000000000
2185	0	0	1	0	0	1.000000000000000
2178	0	1	0	0	0	1.000000000000000
2176	1	1	0	0	0	1.000000000000000
2175	1	1	0	0	0	1.000000000000000
2159	1	1	1	0	0	1.000000000000000
2155	1	1	1	0	0	1.000000000000000
2152	1	0	1	0	0	1.000000000000000
2147	1	1	1	0	0	1.000000000000000
2113	0	0	0	0	0	1.000000000000000
2109	0	1	0	0	0	1.000000000000000
2108	0	1	0	0	0	1.000000000000000
2099	1	1	1	0	0	1.000000000000000
2081	1	0	1	0	0	1.000000000000000
2074	0	1	0	0	0	1.000000000000000
207	1	1	1	0	0	1.000000000000000
2073	1	1	0	0	0	1.000000000000000
2071	0	1	0	0	0	1.000000000000000
2068	1	1	0	0	0	1.000000000000000
2066	1	0	0	0	0	1.000000000000000
2065	1	1	0	0	0	1.000000000000000
2064	1	1	1	0	0	1.000000000000000
2060	0	0	0	0	0	1.000000000000000
2049	1	0	0	0	0	1.000000000000000
2048	1	1	0	0	0	1.000000000000000
2046	0	0	0	0	0	1.000000000000000
2043	0	0	0	0	0	1.000000000000000
2042	1	0	0	0	0	1.000000000000000
2033	1	1	0	0	0	1.000000000000000
2005	0	0	0	0	0	1.000000000000000
2002	1	0	0	0	0	1.000000000000000
1975	0	0	0	0	0	1.000000000000000
1974	0	0	0	0	0	1.000000000000000
1973	0	0	0	0	0	1.000000000000000
1967	0	1	0	0	0	1.000000000000000
196	1	0	1	0	0	1.000000000000000
1956	1	1	1	0	0	1.000000000000000
1950	1	1	1	0	0	1.000000000000000
1937	0	0	0	0	0	1.000000000000000
1936	0	0	0	0	0	1.000000000000000
1933	0	0	0	0	0	1.000000000000000
1915	0	0	0	0	0	1.000000000000000
1875	1	0	0	0	0	1.000000000000000
1874	1	0	0	0	0	1.000000000000000
1871	0	0	0	0	0	1.000000000000000
1870	0	0	0	0	0	1.000000000000000
1869	1	0	0	0	0	1.000000000000000
1857	0	0	0	0	0	1.000000000000000
1794	0	0	0	0	0	1.000000000000000
174	1	0	0	0	0	1.000000000000000
1643	1	1	0	0	0	1.000000000000000
1536	0	1	0	0	0	1.000000000000000
1535	0	1	0	0	0	1.000000000000000
1528	0	1	1	0	0	1.000000000000000
1499	1	1	1	0	0	1.000000000000000
149233	0	1	0	0	0	1.000000000000000
1488	0	0	0	0	0	1.000000000000000
1487	0	0	1	0	0	1.000000000000000
148327	1	0	0	0	0	1.000000000000000
1460	0	0	0	0	0	1.000000000000000
1459	1	0	1	0	0	1.000000000000000
1457	0	0	1	0	0	1.000000000000000
1436	1	1	1	0	0	1.000000000000000
1432	1	0	1	0	0	1.000000000000000
1399	1	0	0	0	0	1.000000000000000
1398	1	0	0	0	0	1.000000000000000
1392	1	1	1	0	0	1.000000000000000
1387	1	1	1	0	0	1.000000000000000
1385	1	1	1	0	0	1.000000000000000
135	0	0	1	0	0	1.000000000000000
1326	0	1	0	0	0	1.000000000000000
127933	0	0	0	0	0	1.000000000000000
117	1	0	0	0	0	1.000000000000000
1163	0	0	0	0	0	1.000000000000000
1161	1	1	0	0	0	1.000000000000000
1147	1	1	0	0	0	1.000000000000000
114609	0	1	0	0	0	1.000000000000000
11218	0	0	0	0	0	1.000000000000000
11213	0	1	0	0	0	1.000000000000000
11093	1	1	0	0	0	1.000000000000000
11065	0	0	0	0	0	1.000000000000000
11051	0	0	0	0	0	1.000000000000000
10978	0	0	0	0	0	1.000000000000000
10971	0	0	0	0	0	1.000000000000000
10926	0	0	0	0	0	1.000000000000000
10892	0	0	0	0	0	1.000000000000000
10891	0	0	0	0	0	1.000000000000000
10818	1	0	0	0	0	1.000000000000000
10810	0	0	0	0	0	1.000000000000000
10803	0	0	0	0	0	1.000000000000000
1080	1	1	1	0	0	1.000000000000000
10787	0	0	0	0	0	1.000000000000000
10714	0	0	0	0	0	1.000000000000000
1051	1	0	0	0	0	1.000000000000000
10507	0	0	0	0	0	1.000000000000000
10488	0	0	0	0	0	1.000000000000000
10484	0	1	0	0	0	1.000000000000000
10459	0	0	0	0	0	1.000000000000000
10458	0	0	0	0	0	1.000000000000000
10454	1	0	0	0	0	1.000000000000000
1044	0	0	0	0	0	1.000000000000000
104	1	0	0	0	0	1.000000000000000
10393	0	0	0	0	0	1.000000000000000
10371	1	0	0	0	0	1.000000000000000
10309	0	0	0	0	0	1.000000000000000
1022	0	0	1	0	0	1.000000000000000
1021	1	1	1	0	0	1.000000000000000
1020	1	0	1	0	0	1.000000000000000
1019	1	1	1	0	0	1.000000000000000
1017	1	0	1	0	0	1.000000000000000
10163	1	0	0	0	0	1.000000000000000
10152	0	0	0	0	0	1.000000000000000
10087	0	0	0	0	0	1.000000000000000
100290337	0	0	0	0	0	1.000000000000000
10010	0	0	0	0	0	1.000000000000000
1000	1	0	0	0	0	1.000000000000000
998	1	0	0	0	0	0.500000000000000
958	0	1	0	0	0	0.500000000000000
9518	0	0	0	0	0	0.500000000000000
9457	1	0	0	0	0	0.500000000000000
9383	0	0	0	0	0	0.500000000000000
9051	0	1	0	0	0	0.500000000000000
87	0	0	0	0	0	0.500000000000000
7450	0	1	1	0	0	0.500000000000000
7432	0	0	0	0	0	0.500000000000000
7077	0	0	0	0	0	0.500000000000000
6794	1	1	0	0	0	0.500000000000000
6775	0	1	0	0	0	0.500000000000000
672	1	1	0	0	0	0.500000000000000
6720	0	0	0	0	0	0.500000000000000
6469	1	1	0	0	0	0.500000000000000
6403	0	1	1	0	0	0.500000000000000
6288	0	0	1	0	0	0.500000000000000
5897	1	1	0	0	0	0.500000000000000
57576	0	0	0	0	0	0.500000000000000
5340	1	1	1	0	0	0.500000000000000
5294	0	0	1	0	0	0.500000000000000
5290	1	1	1	0	0	0.500000000000000
51719	0	0	0	0	0	0.500000000000000
5007	0	0	0	1	0	0.500000000000000
4915	1	1	1	0	0	0.500000000000000
4780	1	0	0	0	0	0.500000000000000
4313	1	1	1	0	0	0.500000000000000
4261	0	1	0	0	0	0.500000000000000
4214	0	1	0	0	0	0.500000000000000
4153	0	1	0	0	0	0.500000000000000
387	0	0	1	0	0	0.500000000000000
3638	1	0	0	0	0	0.500000000000000
3558	0	0	1	0	0	0.500000000000000
348	1	1	1	0	0	0.500000000000000
3479	1	1	1	0	0	0.500000000000000
3458	1	1	1	0	0	0.500000000000000
3170	1	0	0	0	0	0.500000000000000
2833	0	0	0	0	0	0.500000000000000
2793	0	0	0	0	0	0.500000000000000
2782	0	0	1	0	0	0.500000000000000
27429	1	1	0	0	0	0.500000000000000
27124	0	0	0	0	0	0.500000000000000
2520	0	0	0	0	0	0.500000000000000
23495	0	1	0	0	0	0.500000000000000
23462	1	0	0	0	0	0.500000000000000
2313	1	0	0	0	0	0.500000000000000
2035	0	1	0	0	0	0.500000000000000
201456	0	0	0	1	0	0.500000000000000
1906	1	0	0	0	0	0.500000000000000
1727	0	1	1	1	0	0.500000000000000
116	1	0	1	0	0	0.500000000000000
10930	0	0	0	0	0	0.500000000000000
10747	0	1	0	0	0	0.500000000000000
1072	1	0	1	0	0	0.500000000000000
10672	1	0	0	0	0	0.500000000000000
10661	1	1	0	0	0	0.500000000000000
10592	0	0	0	0	0	0.500000000000000
10193	0	0	0	0	0	0.500000000000000
10051	0	0	0	0	0	0.500000000000000
9744	0	0	0	0	0	0.333333333333333
959	0	1	0	0	0	0.333333333333333
9575	0	0	0	0	0	0.333333333333333
9379	1	0	0	0	0	0.333333333333333
9378	1	1	0	0	0	0.333333333333333
9369	1	0	0	0	0	0.333333333333333
9353	1	0	0	0	0	0.333333333333333
929	0	0	0	0	0	0.333333333333333
9266	0	0	1	0	0	0.333333333333333
92335	0	1	0	0	0	0.333333333333333
8434	1	0	0	0	0	0.333333333333333
8379	0	1	0	0	0	0.333333333333333
81027	0	1	1	0	0	0.333333333333333
7520	1	0	0	0	0	0.333333333333333
7515	1	0	0	0	0	0.333333333333333
7471	1	0	0	0	0	0.333333333333333
7451	0	0	0	0	0	0.333333333333333
7412	1	0	1	0	0	0.333333333333333
735	0	1	0	0	0	0.333333333333333
7292	0	1	0	0	0	0.333333333333333
7015	1	1	0	0	0	0.333333333333333
699	0	0	0	0	0	0.333333333333333
6790	0	1	1	0	0	0.333333333333333
6585	0	0	0	1	0	0.333333333333333
6517	1	1	0	0	0	0.333333333333333
6504	0	0	0	0	0	0.333333333333333
64856	0	0	0	0	0	0.333333333333333
6452	0	1	0	0	0	0.333333333333333
64399	1	0	0	0	0	0.333333333333333
6402	0	1	0	0	0	0.333333333333333
5887	1	0	0	0	0	0.333333333333333
57506	0	0	0	0	0	0.333333333333333
5591	1	0	0	0	0	0.333333333333333
55437	0	0	0	0	0	0.333333333333333
5501	1	0	1	0	0	0.333333333333333
5364	0	0	0	0	0	0.333333333333333
5291	1	0	0	0	0	0.333333333333333
5155	1	0	0	0	0	0.333333333333333
51231	0	0	0	1	0	0.333333333333333
4908	1	0	0	0	0	0.333333333333333
4855	0	0	0	0	0	0.333333333333333
4684	1	0	0	0	0	0.333333333333333
4092	0	1	0	0	0	0.333333333333333
405	1	0	0	0	0	0.333333333333333
3586	0	1	0	0	0	0.333333333333333
3579	1	0	0	0	0	0.333333333333333
3569	0	1	1	0	0	0.333333333333333
3565	1	0	0	0	0	0.333333333333333
356	1	1	0	0	0	0.333333333333333
3562	1	0	1	0	0	0.333333333333333
3516	1	0	0	0	0	0.333333333333333
3439	0	0	0	0	0	0.333333333333333
3091	1	0	1	0	0	0.333333333333333
2993	0	1	0	0	0	0.333333333333333
23586	1	0	0	0	0	0.333333333333333
22937	0	0	0	0	0	0.333333333333333
2246	0	0	1	0	0	0.333333333333333
2110	0	1	1	1	0	0.333333333333333
2034	1	1	0	0	0	0.333333333333333
1991	0	1	1	0	0	0.333333333333333
149371	0	0	0	0	0	0.333333333333333
1446	0	0	0	0	0	0.333333333333333
11200	1	1	0	0	0	0.333333333333333
1111	1	0	1	0	0	0.333333333333333
10735	0	0	0	0	0	0.333333333333333
10673	0	0	1	0	0	0.333333333333333
10640	0	0	0	0	0	0.333333333333333
10113	0	0	0	1	0	0.333333333333333
9842	0	1	0	1	0	0.250000000000000
9672	0	1	0	0	0	0.250000000000000
966	1	1	0	0	0	0.250000000000000
947	0	0	0	0	0	0.250000000000000
9212	0	0	1	0	0	0.250000000000000
9126	0	1	0	0	0	0.250000000000000
9101	0	0	0	0	0	0.250000000000000
80174	0	0	0	1	0	0.250000000000000
7852	1	1	1	0	0	0.250000000000000
7706	1	0	0	0	0	0.250000000000000
7167	0	0	1	1	0	0.250000000000000
7048	1	1	1	0	0	0.250000000000000
7035	1	0	1	0	0	0.250000000000000
6895	1	0	0	0	0	0.250000000000000
6787	0	0	0	1	0	0.250000000000000
6625	0	0	0	0	0	0.250000000000000
6300	0	0	1	0	0	0.250000000000000
6196	0	0	0	0	0	0.250000000000000
5896	1	1	0	0	0	0.250000000000000
5893	0	0	0	0	0	0.250000000000000
5810	0	0	0	0	0	0.250000000000000
5803	0	1	0	0	0	0.250000000000000
57555	1	0	0	0	0	0.250000000000000
5728	1	1	0	0	0	0.250000000000000
5717	0	0	0	0	0	0.250000000000000
57154	0	0	0	0	0	0.250000000000000
5709	0	0	0	0	0	0.250000000000000
5578	0	0	1	0	0	0.250000000000000
5576	0	0	0	0	0	0.250000000000000
5571	0	0	0	0	0	0.250000000000000
55048	0	0	0	1	0	0.250000000000000
545	1	1	0	0	0	0.250000000000000
54413	1	1	0	0	0	0.250000000000000
5230	0	1	0	0	0	0.250000000000000
5187	0	0	0	0	0	0.250000000000000
51535	0	0	0	1	0	0.250000000000000
51160	0	0	0	0	0	0.250000000000000
5111	0	0	0	0	0	0.250000000000000
51053	1	0	0	0	0	0.250000000000000
5076	1	1	0	0	0	0.250000000000000
5069	0	0	0	0	0	0.250000000000000
4878	0	1	0	0	0	0.250000000000000
4318	1	1	1	0	0	0.250000000000000
4221	1	1	0	0	0	0.250000000000000
4210	0	1	0	0	0	0.250000000000000
4068	0	1	0	0	0	0.250000000000000
4001	1	1	0	0	0	0.250000000000000
382	1	0	1	0	0	0.250000000000000
3664	0	1	0	0	0	0.250000000000000
3459	0	1	1	0	0	0.250000000000000
331	1	1	1	0	0	0.250000000000000
324	1	1	0	0	0	0.250000000000000
3208	0	0	0	0	0	0.250000000000000
3021	1	0	0	0	0	0.250000000000000
3020	0	0	0	0	0	0.250000000000000
2821	0	1	1	0	0	0.250000000000000
2783	0	0	0	0	0	0.250000000000000
2690	1	1	1	0	0	0.250000000000000
2668	1	1	0	0	0	0.250000000000000
2547	1	0	0	0	0	0.250000000000000
254394	0	0	0	1	0	0.250000000000000
238	0	1	1	0	0	0.250000000000000
23225	0	0	0	0	0	0.250000000000000
2305	1	0	0	0	0	0.250000000000000
2206	0	1	1	0	0	0.250000000000000
1946	1	0	0	0	0	0.250000000000000
1944	1	0	0	1	0	0.250000000000000
1943	0	0	0	0	0	0.250000000000000
160	0	0	0	0	0	0.250000000000000
155382	0	0	0	1	0	0.250000000000000
151648	0	0	0	0	0	0.250000000000000
1390	1	0	0	0	0	0.250000000000000
137492	0	0	0	1	0	0.250000000000000
1213	0	0	0	0	0	0.250000000000000
113130	0	0	0	0	0	0.250000000000000
11277	1	1	0	0	0	0.250000000000000
10524	0	0	0	0	0	0.250000000000000
10219	0	0	0	0	0	0.250000000000000
10197	0	0	0	0	0	0.250000000000000
9918	0	0	0	0	0	0.200000000000000
8744	0	0	0	0	0	0.200000000000000
861	1	1	0	0	0	0.200000000000000
84823	0	1	0	0	0	0.200000000000000
8409	0	0	0	0	0	0.200000000000000
834	0	0	1	0	0	0.200000000000000
8312	1	1	1	0	0	0.200000000000000
790	0	0	1	0	0	0.200000000000000
7422	1	1	1	0	0	0.200000000000000
7337	0	1	0	0	0	0.200000000000000
710	0	1	0	1	0	0.200000000000000
6839	1	0	0	0	0	0.200000000000000
64798	0	0	0	0	0	0.200000000000000
6404	0	0	0	0	0	0.200000000000000
6093	1	0	1	0	0	0.200000000000000
5993	0	1	0	0	0	0.200000000000000
598	1	0	1	0	0	0.200000000000000
596	0	0	1	0	0	0.200000000000000
5885	0	1	0	0	0	0.200000000000000
5884	1	0	0	0	0	0.200000000000000
5883	1	0	0	0	0	0.200000000000000
5868	0	0	0	0	0	0.200000000000000
5801	0	0	0	0	0	0.200000000000000
57521	1	0	0	0	0	0.200000000000000
572	1	0	0	0	0	0.200000000000000
5588	0	0	1	0	0	0.200000000000000
5584	1	0	1	0	0	0.200000000000000
5547	0	0	0	1	0	0.200000000000000
5535	0	0	1	0	0	0.200000000000000
53944	0	0	1	1	0	0.200000000000000
5329	0	0	1	0	0	0.200000000000000
5295	1	0	1	0	0	0.200000000000000
4893	1	1	0	0	0	0.200000000000000
4209	0	0	0	0	0	0.200000000000000
4208	0	1	0	0	0	0.200000000000000
4207	0	0	0	0	0	0.200000000000000
4205	1	1	0	0	0	0.200000000000000
4193	1	1	1	0	0	0.200000000000000
3838	0	0	0	0	0	0.200000000000000
3827	0	1	0	0	0	0.200000000000000
3557	1	1	0	0	0	0.200000000000000
351	1	1	1	0	0	0.200000000000000
3364	1	0	0	0	0	0.200000000000000
3265	0	1	1	0	0	0.200000000000000
320	0	0	0	1	0	0.200000000000000
3169	1	0	0	0	0	0.200000000000000
3075	1	1	0	0	0	0.200000000000000
29843	1	0	0	0	0	0.200000000000000
2983	0	0	0	0	0	0.200000000000000
2982	0	0	0	1	0	0.200000000000000
2977	0	0	1	1	0	0.200000000000000
29127	1	0	0	0	0	0.200000000000000
29108	0	0	0	0	0	0.200000000000000
2767	1	0	0	0	0	0.200000000000000
2625	1	1	0	0	0	0.200000000000000
2475	1	0	1	0	0	0.200000000000000
23523	0	0	0	0	0	0.200000000000000
23397	0	0	0	0	0	0.200000000000000
23310	0	0	0	0	0	0.200000000000000
22871	1	0	0	0	0	0.200000000000000
2161	0	1	0	0	0	0.200000000000000
2122	1	1	0	0	0	0.200000000000000
1949	0	0	0	1	0	0.200000000000000
1948	1	0	0	0	0	0.200000000000000
1947	0	1	0	0	0	0.200000000000000
1729	0	1	0	0	0	0.200000000000000
1675	0	1	1	1	0	0.200000000000000
148022	0	0	0	0	0	0.200000000000000
11143	0	0	0	0	0	0.200000000000000
10842	0	1	0	0	0	0.200000000000000
1050	0	1	0	0	0	0.200000000000000
10274	0	0	0	0	0	0.200000000000000
10018	1	0	0	0	0	0.200000000000000
9971	0	0	1	0	0	0.166666666666667
9630	0	0	0	0	0	0.166666666666667
9493	0	0	0	0	0	0.166666666666667
9459	0	1	0	0	0	0.166666666666667
8913	0	0	1	0	0	0.166666666666667
8882	1	0	0	0	0	0.166666666666667
8874	0	0	0	0	0	0.166666666666667
885	0	0	0	0	0	0.166666666666667
8795	0	1	0	0	0	0.166666666666667
8741	0	0	0	0	0	0.166666666666667
8648	1	0	1	0	0	0.166666666666667
857	0	1	0	0	0	0.166666666666667
8301	0	1	0	0	0	0.166666666666667
8243	0	1	0	0	0	0.166666666666667
79850	0	0	0	1	0	0.166666666666667
79109	0	0	0	0	0	0.166666666666667
773	1	1	1	0	0	0.166666666666667
7423	0	0	0	0	0	0.166666666666667
7334	0	0	0	0	0	0.166666666666667
7272	0	0	1	1	0	0.166666666666667
7177	0	0	1	0	0	0.166666666666667
7099	0	1	1	0	0	0.166666666666667
7097	0	1	1	0	0	0.166666666666667
7096	0	1	0	0	0	0.166666666666667
7037	1	0	0	0	0	0.166666666666667
6688	1	0	0	0	0	0.166666666666667
6631	0	0	0	0	0	0.166666666666667
6597	1	1	0	0	0	0.166666666666667
6441	0	0	1	0	0	0.166666666666667
627	1	1	0	0	0	0.166666666666667
60676	0	0	0	1	0	0.166666666666667
5971	1	0	0	0	0	0.166666666666667
59307	0	0	0	1	0	0.166666666666667
5881	1	0	0	0	0	0.166666666666667
5880	0	1	0	0	0	0.166666666666667
55143	0	0	0	0	0	0.166666666666667
5297	0	0	0	0	0	0.166666666666667
5148	0	1	1	0	0	0.166666666666667
5145	0	1	0	0	0	0.166666666666667
50846	1	1	0	0	0	0.166666666666667
4909	1	1	0	0	0	0.166666666666667
4683	1	1	0	0	0	0.166666666666667
4330	0	1	0	1	0	0.166666666666667
4254	0	1	0	0	0	0.166666666666667
4215	1	0	0	0	0	0.166666666666667
407977	0	0	0	1	0	0.166666666666667
4023	1	1	1	0	0	0.166666666666667
3978	0	0	1	0	0	0.166666666666667
3837	1	0	0	0	0	0.166666666666667
3695	0	0	0	0	0	0.166666666666667
3619	1	0	1	0	0	0.166666666666667
3552	0	0	0	0	0	0.166666666666667
3549	1	1	0	0	0	0.166666666666667
3497	0	0	1	0	0	0.166666666666667
3483	1	0	0	0	0	0.166666666666667
336	0	1	0	0	0	0.166666666666667
332	1	0	0	0	0	0.166666666666667
3014	1	0	0	0	0	0.166666666666667
2889	1	0	0	0	0	0.166666666666667
2776	1	0	0	0	0	0.166666666666667
2769	0	0	0	0	0	0.166666666666667
2691	1	0	0	0	0	0.166666666666667
2641	0	0	0	0	0	0.166666666666667
2358	0	0	0	0	0	0.166666666666667
2237	1	0	0	0	0	0.166666666666667
2207	1	0	1	0	0	0.166666666666667
2205	0	0	1	0	0	0.166666666666667
1981	0	1	0	0	0	0.166666666666667
1855	1	0	0	0	0	0.166666666666667
177	0	0	0	0	0	0.166666666666667
1739	1	0	0	0	0	0.166666666666667
173	0	0	0	1	0	0.166666666666667
1628	1	0	0	1	0	0.166666666666667
161	0	0	0	0	0	0.166666666666667
1600	0	0	0	0	0	0.166666666666667
1591	0	1	1	0	0	0.166666666666667
1576	0	0	1	0	0	0.166666666666667
1500	1	0	0	0	0	0.166666666666667
1175	0	0	0	0	0	0.166666666666667
116519	0	1	0	0	0	0.166666666666667
1058	1	0	0	0	0	0.166666666666667
10369	1	1	0	0	0	0.166666666666667
10368	0	0	0	0	0	0.166666666666667
10333	0	0	0	1	0	0.166666666666667
10204	0	0	0	0	0	0.166666666666667
9817	1	0	0	0	0	0.142857142857143
9232	1	0	0	0	0	0.142857142857143
8928	1	0	0	0	0	0.142857142857143
8819	0	0	0	0	0	0.142857142857143
8767	0	0	0	0	0	0.142857142857143
8520	0	0	0	0	0	0.142857142857143
84790	0	0	1	0	0	0.142857142857143
8204	1	0	1	0	0	0.142857142857143
81624	0	1	0	0	0	0.142857142857143
796	0	0	0	0	0	0.142857142857143
7098	0	1	0	0	0	0.142857142857143
6789	0	0	0	0	0	0.142857142857143
6750	0	0	1	0	0	0.142857142857143
659	1	1	0	0	0	0.142857142857143
64421	0	1	0	0	0	0.142857142857143
6387	1	1	1	0	0	0.142857142857143
6382	1	0	0	0	0	0.142857142857143
6359	0	0	0	0	0	0.142857142857143
6356	0	1	0	0	0	0.142857142857143
6351	0	0	0	0	0	0.142857142857143
5649	0	1	0	0	0	0.142857142857143
5613	0	0	0	0	0	0.142857142857143
55802	0	0	0	0	0	0.142857142857143
5568	0	0	0	0	0	0.142857142857143
5567	1	0	0	0	0	0.142857142857143
5564	0	0	1	0	0	0.142857142857143
5298	0	0	0	0	0	0.142857142857143
5216	1	1	1	0	0	0.142857142857143
5158	0	1	0	0	0	0.142857142857143
4869	1	1	0	0	0	0.142857142857143
4852	0	0	1	0	0	0.142857142857143
4043	0	0	0	0	0	0.142857142857143
3001	0	0	0	0	0	0.142857142857143
28996	1	0	0	0	0	0.142857142857143
2792	0	0	1	0	0	0.142857142857143
27301	0	0	0	1	0	0.142857142857143
1999	1	0	0	0	0	0.142857142857143
1965	1	0	0	0	0	0.142857142857143
1803	0	0	1	0	0	0.142857142857143
1796	1	0	0	0	0	0.142857142857143
114548	0	1	0	1	0	0.142857142857143
11186	1	1	0	0	0	0.142857142857143
11069	0	0	0	0	0	0.142857142857143
10910	0	0	0	1	0	0.142857142857143
10411	0	0	0	0	0	0.142857142857143
9943	0	0	0	0	0	0.125000000000000
965	0	0	0	0	0	0.125000000000000
960	0	1	1	0	0	0.125000000000000
92170	0	0	0	0	0	0.125000000000000
9049	0	1	0	0	0	0.125000000000000
8894	0	0	0	0	0	0.125000000000000
8879	0	0	1	1	0	0.125000000000000
8772	1	1	0	0	0	0.125000000000000
8576	0	0	0	0	0	0.125000000000000
843	0	1	0	0	0	0.125000000000000
84254	0	0	0	0	0	0.125000000000000
810	0	0	0	0	0	0.125000000000000
808	0	0	0	0	0	0.125000000000000
805	0	0	0	0	0	0.125000000000000
801	0	0	1	0	0	0.125000000000000
7869	0	0	0	1	0	0.125000000000000
7454	1	1	1	0	0	0.125000000000000
7185	0	0	0	0	0	0.125000000000000
7158	1	0	0	0	0	0.125000000000000
7030	1	1	0	0	0	0.125000000000000
7018	0	1	0	0	0	0.125000000000000
6934	1	1	0	0	0	0.125000000000000
6932	1	0	0	0	0	0.125000000000000
6812	1	1	0	0	0	0.125000000000000
6629	0	0	0	0	0	0.125000000000000
6627	0	0	0	0	0	0.125000000000000
652614	0	0	0	1	0	0.125000000000000
6456	0	0	0	0	0	0.125000000000000
613	1	1	0	0	0	0.125000000000000
607	0	0	0	0	0	0.125000000000000
5782	0	0	0	0	0	0.125000000000000
57491	0	0	0	0	0	0.125000000000000
5697	0	1	0	0	0	0.125000000000000
56616	0	1	0	0	0	0.125000000000000
5617	1	0	0	0	0	0.125000000000000
5565	0	0	1	0	0	0.125000000000000
5563	0	0	0	0	0	0.125000000000000
53981	0	0	0	0	0	0.125000000000000
5326	0	0	0	0	0	0.125000000000000
5228	0	0	0	0	0	0.125000000000000
51806	0	0	0	0	0	0.125000000000000
51692	0	0	0	0	0	0.125000000000000
5147	0	0	0	1	0	0.125000000000000
51422	0	1	0	0	0	0.125000000000000
5104	1	0	1	0	0	0.125000000000000
5079	1	0	0	0	0	0.125000000000000
5062	0	0	0	0	0	0.125000000000000
4751	0	0	1	0	0	0.125000000000000
3930	0	1	0	0	0	0.125000000000000
3897	1	1	0	0	0	0.125000000000000
354	0	0	0	0	0	0.125000000000000
330	0	0	0	0	0	0.125000000000000
3297	1	0	0	0	0	0.125000000000000
329	0	0	0	0	0	0.125000000000000
3148	1	0	0	0	0	0.125000000000000
3135	0	1	0	0	0	0.125000000000000
3134	0	0	0	1	0	0.125000000000000
3133	0	0	0	0	0	0.125000000000000
3107	0	1	0	1	0	0.125000000000000
3106	0	1	1	0	0	0.125000000000000
3105	0	1	1	0	0	0.125000000000000
29894	0	0	0	0	0	0.125000000000000
2779	0	1	1	0	0	0.125000000000000
2737	1	1	0	0	0	0.125000000000000
2736	0	1	0	0	0	0.125000000000000
2735	1	0	0	0	0	0.125000000000000
25	1	0	1	0	0	0.125000000000000
23607	0	1	0	1	0	0.125000000000000
23543	0	0	0	0	0	0.125000000000000
23002	0	0	0	0	0	0.125000000000000
2247	0	0	1	0	0	0.125000000000000
2149	1	0	1	0	0	0.125000000000000
2117	0	0	0	0	0	0.125000000000000
2056	1	1	0	0	0	0.125000000000000
2	0	1	1	0	0	0.125000000000000
163688	0	0	0	0	0	0.125000000000000
1616	0	0	0	0	0	0.125000000000000
1543	0	0	1	0	0	0.125000000000000
1415	0	1	0	1	0	0.125000000000000
1173	1	0	0	0	0	0.125000000000000
11261	0	0	0	0	0	0.125000000000000
10935	0	0	0	0	0	0.125000000000000
10603	0	0	0	0	0	0.125000000000000
1045	1	0	0	0	0	0.125000000000000
10253	1	0	0	0	0	0.125000000000000
100291837	0	0	0	0	0	0.125000000000000
10011	0	0	0	0	0	0.125000000000000
967	0	0	0	1	0	0.111111111111111
9572	1	0	0	0	0	0.111111111111111
942	0	0	1	0	0	0.111111111111111
941	0	0	1	0	0	0.111111111111111
940	0	0	0	0	0	0.111111111111111
9368	1	1	0	0	0	0.111111111111111
9263	0	0	0	1	0	0.111111111111111
8914	1	0	0	0	0	0.111111111111111
8864	0	1	0	0	0	0.111111111111111
836	1	0	1	0	0	0.111111111111111
8081	0	1	0	0	0	0.111111111111111
80331	1	1	0	0	0	0.111111111111111
7076	1	0	0	0	0	0.111111111111111
7038	0	1	0	0	0	0.111111111111111
6957	0	0	0	0	0	0.111111111111111
6778	1	0	0	0	0	0.111111111111111
6446	0	0	1	0	0	0.111111111111111
64223	0	0	0	0	0	0.111111111111111
6272	0	1	0	0	0	0.111111111111111
6198	0	0	0	0	0	0.111111111111111
5978	1	0	0	1	0	0.111111111111111
590	0	0	1	0	0	0.111111111111111
5888	1	1	1	0	0	0.111111111111111
5792	0	0	0	0	0	0.111111111111111
5603	0	0	0	0	0	0.111111111111111
5600	0	0	0	0	0	0.111111111111111
5581	0	0	0	0	0	0.111111111111111
55615	0	0	0	0	0	0.111111111111111
5443	0	1	1	0	0	0.111111111111111
5338	0	0	1	0	0	0.111111111111111
5337	0	0	1	0	0	0.111111111111111
5179	0	0	0	0	0	0.111111111111111
4854	0	1	0	0	0	0.111111111111111
4853	1	1	0	0	0	0.111111111111111
4593	1	1	0	0	0	0.111111111111111
4296	0	0	0	0	0	0.111111111111111
4163	0	0	0	0	0	0.111111111111111
4155	0	0	0	0	0	0.111111111111111
3990	1	1	0	0	0	0.111111111111111
3965	0	0	1	0	0	0.111111111111111
3949	0	1	1	0	0	0.111111111111111
3780	0	0	1	0	0	0.111111111111111
3632	1	0	0	0	0	0.111111111111111
335	0	1	0	0	0	0.111111111111111
2872	0	0	0	0	0	0.111111111111111
2823	0	0	0	1	0	0.111111111111111
23163	0	0	0	1	0	0.111111111111111
2268	0	0	0	0	0	0.111111111111111
200576	0	1	0	0	0	0.111111111111111
1942	0	0	0	0	0	0.111111111111111
1893	0	1	0	0	0	0.111111111111111
1808	0	0	0	0	0	0.111111111111111
1605	1	1	0	0	0	0.111111111111111
156	1	0	1	0	0	0.111111111111111
1445	1	0	1	0	0	0.111111111111111
1408	0	0	0	0	0	0.111111111111111
1407	0	0	0	0	0	0.111111111111111
1386	1	0	0	0	0	0.111111111111111
1314	0	0	0	0	0	0.111111111111111
1313	0	0	0	0	0	0.111111111111111
1212	0	0	0	0	0	0.111111111111111
1211	0	0	0	0	0	0.111111111111111
1196	0	0	0	1	0	0.111111111111111
11171	1	0	0	0	0	0.111111111111111
10945	0	0	0	1	0	0.111111111111111
10815	1	0	0	0	0	0.111111111111111
10652	0	0	0	1	0	0.111111111111111
9788	0	0	0	0	0	0.100000000000000
9712	0	0	0	0	0	0.100000000000000
961	0	0	0	0	0	0.100000000000000
948	0	1	0	0	0	0.100000000000000
94	1	1	1	0	0	0.100000000000000
9370	1	1	0	0	0	0.100000000000000
9350	0	0	0	1	0	0.100000000000000
9135	0	0	0	0	0	0.100000000000000
8669	0	0	0	0	0	0.100000000000000
8665	0	0	0	0	0	0.100000000000000
8663	0	0	0	0	0	0.100000000000000
8662	0	0	0	0	0	0.100000000000000
8661	0	0	0	0	0	0.100000000000000
8553	0	0	0	0	0	0.100000000000000
8440	1	0	0	0	0	0.100000000000000
81030	0	0	0	0	0	0.100000000000000
7414	1	1	0	0	0	0.100000000000000
7187	0	0	0	0	0	0.100000000000000
6927	1	1	0	0	0	0.100000000000000
64840	0	1	0	1	0	0.100000000000000
6425	0	0	0	1	0	0.100000000000000
6424	0	0	0	0	0	0.100000000000000
6423	1	0	0	0	0	0.100000000000000
6422	1	0	0	0	0	0.100000000000000
5932	1	1	0	0	0	0.100000000000000
5829	1	0	0	0	0	0.100000000000000
580	1	1	0	0	0	0.100000000000000
57144	0	0	0	0	0	0.100000000000000
56924	0	0	0	0	0	0.100000000000000
5609	1	0	0	0	0	0.100000000000000
5579	0	0	1	0	0	0.100000000000000
5562	0	0	1	0	0	0.100000000000000
5506	0	1	0	0	0	0.100000000000000
54106	0	0	1	0	0	0.100000000000000
5310	1	1	0	0	0	0.100000000000000
5196	0	0	1	0	0	0.100000000000000
50937	1	1	0	0	0	0.100000000000000
5063	0	1	0	0	0	0.100000000000000
50514	0	1	0	0	0	0.100000000000000
474168	0	0	0	0	0	0.100000000000000
4361	1	1	0	0	0	0.100000000000000
4176	0	0	0	0	0	0.100000000000000
4175	0	1	0	0	0	0.100000000000000
4174	0	0	0	0	0	0.100000000000000
4173	0	0	0	0	0	0.100000000000000
4172	0	0	0	0	0	0.100000000000000
4171	0	0	0	0	0	0.100000000000000
4170	1	0	0	0	0	0.100000000000000
391	0	0	0	0	0	0.100000000000000
3661	0	0	0	0	0	0.100000000000000
3646	0	0	0	0	0	0.100000000000000
3606	0	0	0	0	0	0.100000000000000
3576	0	0	0	0	0	0.100000000000000
353376	0	0	0	0	0	0.100000000000000
340061	0	0	0	1	0	0.100000000000000
3394	1	0	0	0	0	0.100000000000000
3171	0	0	0	1	0	0.100000000000000
3082	1	1	1	0	0	0.100000000000000
3054	0	0	0	0	0	0.100000000000000
27335	0	0	0	0	0	0.100000000000000
2672	1	1	0	0	0	0.100000000000000
26119	0	1	0	0	0	0.100000000000000
23621	1	0	1	0	0	0.100000000000000
23140	0	0	0	0	0	0.100000000000000
23113	0	0	0	0	0	0.100000000000000
23077	0	0	0	0	0	0.100000000000000
22882	0	0	0	0	0	0.100000000000000
1958	1	0	0	0	0	0.100000000000000
19	1	1	1	0	0	0.100000000000000
1793	0	0	0	0	0	0.100000000000000
1788	1	0	0	0	0	0.100000000000000
1654	0	0	0	1	0	0.100000000000000
1511	0	0	1	0	0	0.100000000000000
1401	0	0	1	0	0	0.100000000000000
11197	0	0	0	0	0	0.100000000000000
11140	0	0	0	1	0	0.100000000000000
10782	1	0	0	0	0	0.100000000000000
1052	0	0	0	0	0	0.100000000000000
10497	1	0	0	0	0	0.100000000000000
10480	0	0	0	0	0	0.100000000000000
10365	1	0	0	0	0	0.100000000000000
10111	1	1	0	0	0	0.100000000000000
100133941	0	1	0	0	0	0.100000000000000
10006	0	0	0	0	0	0.100000000000000
8803	0	1	1	0	0	0.090909090909091
8743	0	0	0	0	0	0.090909090909091
8736	0	0	0	0	0	0.090909090909091
8569	0	0	0	0	0	0.090909090909091
8550	0	0	0	0	0	0.090909090909091
8398	1	1	1	0	0	0.090909090909091
815	0	0	1	0	0	0.090909090909091
8021	1	1	0	0	0	0.090909090909091
7525	1	0	1	0	0	0.090909090909091
725	0	0	0	0	0	0.090909090909091
722	0	0	0	0	0	0.090909090909091
7088	0	0	0	0	0	0.090909090909091
6464	1	0	0	0	0	0.090909090909091
6416	1	0	0	0	0	0.090909090909091
640	0	1	0	0	0	0.090909090909091
5996	0	0	0	0	0	0.090909090909091
5903	0	1	0	0	0	0.090909090909091
57477	0	1	0	0	0	0.090909090909091
5577	0	0	0	0	0	0.090909090909091
551	0	1	0	0	0	0.090909090909091
5499	0	0	1	0	0	0.090909090909091
54331	0	0	1	0	0	0.090909090909091
53358	0	0	0	0	0	0.090909090909091
51386	0	0	0	0	0	0.090909090909091
4922	0	0	0	0	0	0.090909090909091
4632	1	0	0	0	0	0.090909090909091
4625	0	1	1	0	0	0.090909090909091
4620	0	1	0	0	0	0.090909090909091
4619	0	0	0	0	0	0.090909090909091
4397	0	0	0	0	0	0.090909090909091
4216	0	0	0	0	0	0.090909090909091
4082	1	0	0	0	0	0.090909090909091
3937	1	0	0	0	0	0.090909090909091
3691	1	1	0	0	0	0.090909090909091
3678	1	0	0	0	0	0.090909090909091
285	1	0	0	0	0	0.090909090909091
2811	0	1	1	0	0	0.090909090909091
2775	1	0	0	0	0	0.090909090909091
2773	0	1	0	0	0	0.090909090909091
2771	1	1	0	0	0	0.090909090909091
26034	0	0	0	0	0	0.090909090909091
25759	0	0	0	0	0	0.090909090909091
2354	0	0	0	0	0	0.090909090909091
2263	1	1	1	0	0	0.090909090909091
220164	0	0	0	0	0	0.090909090909091
2157	1	1	1	0	0	0.090909090909091
2059	0	0	0	0	0	0.090909090909091
2047	0	0	0	0	0	0.090909090909091
1998	0	0	0	0	0	0.090909090909091
1997	0	0	0	1	0	0.090909090909091
1983	0	0	0	1	0	0.090909090909091
1977	0	0	1	0	0	0.090909090909091
183	1	1	0	0	0	0.090909090909091
182	1	1	0	0	0	0.090909090909091
157	0	0	1	1	0	0.090909090909091
1454	0	0	0	0	0	0.090909090909091
1439	0	1	1	0	0	0.090909090909091
1393	0	0	0	0	0	0.090909090909091
10811	0	0	0	0	0	0.090909090909091
10657	0	0	0	0	0	0.090909090909091
10531	0	0	0	0	0	0.090909090909091
10142	0	1	0	0	0	0.090909090909091
9700	1	0	0	0	0	0.083333333333333
89780	1	0	0	0	0	0.083333333333333
8924	0	1	0	0	0	0.083333333333333
835	1	0	0	0	0	0.083333333333333
820	0	0	0	0	0	0.083333333333333
79671	0	0	0	1	0	0.083333333333333
7855	1	0	0	0	0	0.083333333333333
7436	1	1	0	0	0	0.083333333333333
733	0	0	1	0	0	0.083333333333333
732	0	1	0	0	0	0.083333333333333
731	0	1	0	0	0	0.083333333333333
7186	1	0	0	0	0	0.083333333333333
7057	1	0	0	0	0	0.083333333333333
6590	0	0	0	0	0	0.083333333333333
64135	0	1	0	0	0	0.083333333333333
6195	0	0	1	0	0	0.083333333333333
6009	0	0	0	0	0	0.083333333333333
55620	0	0	0	0	0	0.083333333333333
5524	0	0	0	0	0	0.083333333333333
55215	0	1	0	0	0	0.083333333333333
5300	1	0	1	0	0	0.083333333333333
5243	0	1	1	0	0	0.083333333333333
51744	0	1	0	0	0	0.083333333333333
51454	0	0	0	0	0	0.083333333333333
51256	0	0	0	1	0	0.083333333333333
50512	0	0	0	1	0	0.083333333333333
5008	0	0	0	1	0	0.083333333333333
4616	0	0	0	0	0	0.083333333333333
4607	0	1	0	0	0	0.083333333333333
450095	0	0	0	1	0	0.083333333333333
4040	1	1	0	0	0	0.083333333333333
3953	0	0	0	0	0	0.083333333333333
3490	0	1	1	1	0	0.083333333333333
334	1	0	0	0	0	0.083333333333333
3313	0	0	0	1	0	0.083333333333333
30010	1	0	0	1	0	0.083333333333333
30009	0	1	0	0	0	0.083333333333333
29895	0	0	0	0	0	0.083333333333333
2768	1	0	0	0	0	0.083333333333333
27338	0	0	0	0	0	0.083333333333333
25942	1	0	0	0	0	0.083333333333333
2355	1	0	0	0	0	0.083333333333333
23309	0	0	0	0	0	0.083333333333333
22954	0	1	0	0	0	0.083333333333333
2177	1	1	0	0	0	0.083333333333333
208	1	1	1	0	0	0.083333333333333
1736	0	1	0	0	0	0.083333333333333
140465	0	0	1	0	0	0.083333333333333
1368	0	0	0	1	0	0.083333333333333
134549	0	0	0	0	0	0.083333333333333
133	1	0	0	0	0	0.083333333333333
1270	0	0	0	0	0	0.083333333333333
1198	0	0	1	0	0	0.083333333333333
11329	0	0	0	0	0	0.083333333333333
11248	0	0	0	1	0	0.083333333333333
10579	0	0	0	1	0	0.083333333333333
10284	0	0	0	0	0	0.083333333333333
10270	0	0	0	0	0	0.083333333333333
10215	1	0	0	1	0	0.083333333333333
10160	0	0	0	0	0	0.083333333333333
10109	0	0	1	0	0	0.083333333333333
10097	0	0	1	0	0	0.083333333333333
10096	0	0	1	0	0	0.083333333333333
10095	0	0	1	0	0	0.083333333333333
10094	0	0	1	0	0	0.083333333333333
10093	0	0	1	0	0	0.083333333333333
10000	1	0	0	0	0	0.083333333333333
9891	0	0	0	0	0	0.076923076923077
9846	0	0	0	0	0	0.076923076923077
974	0	1	0	0	0	0.076923076923077
973	0	1	0	0	0	0.076923076923077
9448	1	0	0	0	0	0.076923076923077
9021	1	1	0	0	0	0.076923076923077
889	1	1	0	0	0	0.076923076923077
8666	0	0	0	0	0	0.076923076923077
8664	0	0	0	0	0	0.076923076923077
85366	0	1	0	0	0	0.076923076923077
8491	0	0	0	0	0	0.076923076923077
84867	0	0	0	0	0	0.076923076923077
84516	0	0	0	1	0	0.076923076923077
79155	0	0	0	0	0	0.076923076923077
6477	1	0	0	0	0	0.076923076923077
581	1	0	0	0	0	0.076923076923077
57761	0	0	0	0	0	0.076923076923077
57117	0	0	0	0	0	0.076923076923077
5601	1	0	1	0	0	0.076923076923077
55872	0	0	0	1	0	0.076923076923077
5533	0	0	0	0	0	0.076923076923077
5532	0	0	0	0	0	0.076923076923077
5530	1	0	1	0	0	0.076923076923077
5359	0	0	0	0	0	0.076923076923077
51164	0	0	0	1	0	0.076923076923077
4982	1	1	0	0	0	0.076923076923077
4843	1	1	1	0	0	0.076923076923077
4783	0	0	0	0	0	0.076923076923077
468	1	0	0	0	0	0.076923076923077
3952	1	0	0	0	0	0.076923076923077
3831	0	0	0	0	0	0.076923076923077
3595	0	0	0	0	0	0.076923076923077
3278	0	0	0	1	0	0.076923076923077
2887	0	0	0	0	0	0.076923076923077
27032	0	1	1	1	0	0.076923076923077
2645	1	1	1	0	0	0.076923076923077
25782	0	1	0	0	0	0.076923076923077
250	1	0	1	0	0	0.076923076923077
2308	1	1	0	0	0	0.076923076923077
2255	1	1	0	0	0	0.076923076923077
1982	1	0	0	0	0	0.076923076923077
1639	0	1	0	0	0	0.076923076923077
154	0	1	1	0	0	0.076923076923077
147	0	0	1	0	0	0.076923076923077
1234	0	1	1	0	0	0.076923076923077
1232	0	0	0	0	0	0.076923076923077
1195	0	0	1	0	0	0.076923076923077
1128	0	0	1	0	0	0.076923076923077
11258	0	0	0	0	0	0.076923076923077
107	0	0	1	0	0	0.076923076923077
10671	0	0	0	1	0	0.076923076923077
10540	0	0	0	0	0	0.076923076923077
9820	1	1	0	0	0	0.071428571428571
9475	1	0	1	0	0	0.071428571428571
926	0	0	0	0	0	0.071428571428571
9261	1	0	1	0	0	0.071428571428571
925	1	1	0	0	0	0.071428571428571
9241	1	1	0	0	0	0.071428571428571
8738	1	1	0	0	0	0.071428571428571
8692	0	0	0	1	0	0.071428571428571
8646	1	0	0	0	0	0.071428571428571
83439	0	0	0	0	0	0.071428571428571
8200	1	1	0	0	0	0.071428571428571
79813	1	1	0	1	0	0.071428571428571
79654	0	0	0	0	0	0.071428571428571
7528	1	0	0	0	0	0.071428571428571
7465	0	0	1	0	0	0.071428571428571
7305	0	1	0	0	0	0.071428571428571
6955	0	0	0	0	0	0.071428571428571
6660	1	0	0	1	0	0.071428571428571
6615	1	0	0	0	0	0.071428571428571
649	1	0	0	0	0	0.071428571428571
60	0	1	0	0	0	0.071428571428571
6013	1	0	0	1	0	0.071428571428571
5710	0	0	0	0	0	0.071428571428571
5582	0	1	0	0	0	0.071428571428571
5328	1	1	1	0	0	0.071428571428571
5292	0	0	1	0	0	0.071428571428571
51684	1	1	0	0	0	0.071428571428571
5045	1	0	1	0	0	0.071428571428571
5034	0	0	1	0	0	0.071428571428571
4880	1	0	0	0	0	0.071428571428571
4775	1	0	0	0	0	0.071428571428571
4773	0	0	0	0	0	0.071428571428571
463	0	1	0	1	0	0.071428571428571
462	1	1	1	0	0	0.071428571428571
4504	1	0	0	1	0	0.071428571428571
4485	0	0	0	0	0	0.071428571428571
3823	0	0	0	0	0	0.071428571428571
3822	0	0	0	0	0	0.071428571428571
3728	1	1	0	0	0	0.071428571428571
3726	1	0	0	0	0	0.071428571428571
3656	0	0	0	0	0	0.071428571428571
3481	1	0	0	0	0	0.071428571428571
3206	1	0	0	1	0	0.071428571428571
28937	0	0	0	1	0	0.071428571428571
2677	1	1	1	1	0	0.071428571428571
25928	0	0	0	0	0	0.071428571428571
253260	0	0	0	0	0	0.071428571428571
23198	1	0	0	0	0	0.071428571428571
2158	1	1	1	0	0	0.071428571428571
2153	1	1	1	0	0	0.071428571428571
2114	1	0	0	0	0	0.071428571428571
2101	0	0	1	0	0	0.071428571428571
197131	1	1	0	0	0	0.071428571428571
192111	0	0	0	1	0	0.071428571428571
166	1	0	0	0	0	0.071428571428571
143471	0	0	0	0	0	0.071428571428571
1433	0	0	0	1	0	0.071428571428571
140885	0	0	0	0	0	0.071428571428571
122706	0	0	0	0	0	0.071428571428571
121340	1	1	0	1	0	0.071428571428571
11126	0	0	0	1	0	0.071428571428571
11047	0	0	0	0	0	0.071428571428571
10580	0	0	0	0	0	0.071428571428571
10468	1	1	0	0	0	0.071428571428571
10298	1	0	0	0	0	0.071428571428571
10022	0	0	0	1	0	0.071428571428571
9647	1	0	0	0	0	0.066666666666667
89	0	0	0	0	0	0.066666666666667
8912	0	1	1	0	0	0.066666666666667
88	0	1	0	0	0	0.066666666666667
8600	0	1	1	0	0	0.066666666666667
84270	0	0	0	1	0	0.066666666666667
83464	0	0	0	0	0	0.066666666666667
81	1	1	0	0	0	0.066666666666667
79132	0	0	0	1	0	0.066666666666667
783	0	1	1	0	0	0.066666666666667
779	0	1	1	0	0	0.066666666666667
778	0	1	1	0	0	0.066666666666667
776	0	0	1	0	0	0.066666666666667
774	0	0	1	0	0	0.066666666666667
7430	1	0	0	0	0	0.066666666666667
7410	0	0	0	0	0	0.066666666666667
7409	0	0	0	0	0	0.066666666666667
7094	0	0	0	0	0	0.066666666666667
6908	0	1	0	0	0	0.066666666666667
6883	0	0	0	0	0	0.066666666666667
6868	1	1	1	0	0	0.066666666666667
6853	0	1	0	0	0	0.066666666666667
675	1	1	0	0	0	0.066666666666667
6626	0	0	1	0	0	0.066666666666667
6608	1	0	0	0	0	0.066666666666667
6548	1	0	1	0	0	0.066666666666667
602	0	0	0	0	0	0.066666666666667
59284	0	0	0	0	0	0.066666666666667
59283	0	0	0	0	0	0.066666666666667
5770	1	1	1	0	0	0.066666666666667
5715	0	0	0	0	0	0.066666666666667
5585	0	0	0	0	0	0.066666666666667
5583	0	1	0	1	0	0.066666666666667
54941	0	0	0	0	0	0.066666666666667
5494	0	0	0	0	0	0.066666666666667
54434	0	0	0	0	0	0.066666666666667
5308	1	1	0	0	0	0.066666666666667
5296	0	0	1	0	0	0.066666666666667
51284	0	0	1	0	0	0.066666666666667
3594	0	1	0	0	0	0.066666666666667
3566	1	1	0	0	0	0.066666666666667
3350	0	1	1	0	0	0.066666666666667
29760	0	1	0	0	0	0.066666666666667
26270	0	0	0	0	0	0.066666666666667
26227	0	1	1	0	0	0.066666666666667
26098	0	0	0	1	0	0.066666666666667
25925	0	0	0	1	0	0.066666666666667
2022	1	1	0	0	0	0.066666666666667
1903	1	0	0	1	0	0.066666666666667
1902	1	0	0	0	0	0.066666666666667
1901	1	0	0	0	0	0.066666666666667
1813	1	1	1	0	0	0.066666666666667
1540	1	1	0	1	0	0.066666666666667
1495	1	0	0	0	0	0.066666666666667
1440	0	0	0	0	0	0.066666666666667
1437	1	0	0	0	0	0.066666666666667
137529	0	0	0	1	0	0.066666666666667
124	0	0	1	0	0	0.066666666666667
11184	0	0	0	0	0	0.066666666666667
10987	1	0	0	0	0	0.066666666666667
10645	0	0	0	0	0	0.066666666666667
1029	1	1	0	0	0	0.066666666666667
1026	1	0	0	0	0	0.066666666666667
102	1	0	0	0	0	0.066666666666667
987	0	1	0	1	0	0.062500000000000
975	0	1	0	0	0	0.062500000000000
9252	0	0	0	0	0	0.062500000000000
90	1	1	1	0	0	0.062500000000000
8851	0	0	1	0	0	0.062500000000000
8444	0	0	0	1	0	0.062500000000000
80143	0	0	0	1	0	0.062500000000000
7429	0	0	0	1	0	0.062500000000000
7100	0	1	0	0	0	0.062500000000000
7087	0	0	0	1	0	0.062500000000000
6795	0	1	0	0	0	0.062500000000000
673	1	1	1	0	0	0.062500000000000
667	0	1	0	0	0	0.062500000000000
64129	0	0	0	1	0	0.062500000000000
637	0	0	0	0	0	0.062500000000000
6285	0	0	1	0	0	0.062500000000000
6249	1	0	0	0	0	0.062500000000000
6011	0	1	0	1	0	0.062500000000000
5957	0	0	1	1	0	0.062500000000000
5921	1	1	0	0	0	0.062500000000000
5742	1	0	1	0	0	0.062500000000000
567	1	1	1	0	0	0.062500000000000
5607	1	0	0	0	0	0.062500000000000
5598	1	0	0	0	0	0.062500000000000
5597	0	0	0	0	0	0.062500000000000
5575	0	0	0	0	0	0.062500000000000
5573	1	1	1	0	0	0.062500000000000
5495	0	0	0	0	0	0.062500000000000
53904	0	1	0	1	0	0.062500000000000
51765	0	0	0	1	0	0.062500000000000
51561	0	0	0	0	0	0.062500000000000
51317	1	0	0	1	0	0.062500000000000
51083	0	0	0	0	0	0.062500000000000
5048	1	1	0	0	0	0.062500000000000
4735	0	0	0	0	0	0.062500000000000
4624	1	1	0	0	0	0.062500000000000
4622	0	0	0	0	0	0.062500000000000
450093	0	0	0	0	0	0.062500000000000
3895	0	0	0	0	0	0.062500000000000
3665	0	0	0	0	0	0.062500000000000
3600	1	0	0	0	0	0.062500000000000
3491	1	0	0	0	0	0.062500000000000
3386	0	1	0	1	0	0.062500000000000
3385	0	0	0	0	0	0.062500000000000
3384	0	0	0	0	0	0.062500000000000
3383	0	1	1	0	0	0.062500000000000
3146	0	0	0	0	0	0.062500000000000
3123	1	1	1	0	0	0.062500000000000
3122	0	0	0	0	0	0.062500000000000
3009	0	0	0	0	0	0.062500000000000
3002	0	0	1	0	0	0.062500000000000
2962	0	0	0	0	0	0.062500000000000
2934	1	1	1	0	0	0.062500000000000
28503	0	0	0	0	0	0.062500000000000
280979	0	0	0	0	0	0.062500000000000
2697	1	1	1	0	0	0.062500000000000
2695	0	0	0	0	0	0.062500000000000
2664	0	1	0	0	0	0.062500000000000
26108	0	0	0	1	0	0.062500000000000
25803	0	0	0	0	0	0.062500000000000
23765	0	1	0	0	0	0.062500000000000
23643	0	0	1	0	0	0.062500000000000
23509	1	0	0	0	0	0.062500000000000
23265	0	0	0	0	0	0.062500000000000
23028	0	0	0	1	0	0.062500000000000
23013	1	0	0	0	0	0.062500000000000
22914	0	0	0	0	0	0.062500000000000
22895	0	0	0	0	0	0.062500000000000
2289	0	1	0	1	0	0.062500000000000
2274	0	0	0	0	0	0.062500000000000
2191	0	0	0	1	0	0.062500000000000
1513	0	1	1	0	0	0.062500000000000
1493	1	1	1	0	0	0.062500000000000
1455	0	0	1	0	0	0.062500000000000
1453	0	0	0	0	0	0.062500000000000
10746	0	0	0	0	0	0.062500000000000
10728	0	0	0	0	0	0.062500000000000
10499	1	0	1	0	0	0.062500000000000
10103	0	0	0	1	0	0.062500000000000
9900	1	0	1	0	0	0.058823529411765
9655	0	0	0	0	0	0.058823529411765
9525	0	0	0	0	0	0.058823529411765
9112	0	0	0	0	0	0.058823529411765
9111	0	0	0	0	0	0.058823529411765
8835	0	0	0	0	0	0.058823529411765
8797	0	0	0	0	0	0.058823529411765
8668	0	0	0	0	0	0.058823529411765
8667	0	0	0	0	0	0.058823529411765
8651	1	0	0	0	0	0.058823529411765
83737	0	1	0	0	0	0.058823529411765
8027	1	0	0	0	0	0.058823529411765
7424	1	0	0	0	0	0.058823529411765
6776	1	0	0	0	0	0.058823529411765
6194	0	0	0	0	0	0.058823529411765
5962	0	1	0	0	0	0.058823529411765
5914	1	1	1	0	0	0.058823529411765
5894	1	1	1	0	0	0.058823529411765
5449	0	1	0	0	0	0.058823529411765
5119	0	0	0	1	0	0.058823529411765
4791	0	0	1	0	0	0.058823529411765
4771	1	1	0	0	0	0.058823529411765
4528	0	0	0	1	0	0.058823529411765
4478	0	0	0	0	0	0.058823529411765
4331	1	0	0	0	0	0.058823529411765
431708	0	1	0	0	0	0.058823529411765
3921	0	0	0	0	0	0.058823529411765
3593	0	1	1	0	0	0.058823529411765
355	1	1	0	0	0	0.058823529411765
30837	1	0	0	0	0	0.058823529411765
3040	0	1	0	0	0	0.058823529411765
3039	0	1	1	0	0	0.058823529411765
2960	0	0	0	0	0	0.058823529411765
2958	0	0	0	0	0	0.058823529411765
29091	0	0	0	1	0	0.058823529411765
28512	0	0	0	1	0	0.058823529411765
28511	0	0	0	1	0	0.058823529411765
27183	0	0	0	1	0	0.058823529411765
25885	0	0	0	1	0	0.058823529411765
2512	0	1	1	0	0	0.058823529411765
23557	1	0	0	0	0	0.058823529411765
1856	1	0	0	0	0	0.058823529411765
122809	0	0	0	0	0	0.058823529411765
11124	0	0	0	0	0	0.058823529411765
10788	0	0	0	0	0	0.058823529411765
10552	0	0	0	0	0	0.058823529411765
10254	1	0	0	0	0	0.058823529411765
1024	0	0	1	0	0	0.058823529411765
10128	0	1	0	1	0	0.058823529411765
9149	0	0	0	0	0	0.055555555555556
8911	0	0	1	0	0	0.055555555555556
8394	0	0	0	0	0	0.055555555555556
775	1	1	1	0	0	0.055555555555556
7486	1	1	0	0	0	0.055555555555556
7391	1	1	0	0	0	0.055555555555556
7200	0	1	0	0	0	0.055555555555556
71	0	1	0	0	0	0.055555555555556
7033	0	0	0	0	0	0.055555555555556
7032	0	0	0	0	0	0.055555555555556
7031	0	0	0	0	0	0.055555555555556
652	1	1	0	0	0	0.055555555555556
646821	0	0	0	0	0	0.055555555555556
646048	0	0	0	0	0	0.055555555555556
645	0	0	1	0	0	0.055555555555556
64151	0	0	0	0	0	0.055555555555556
6401	0	1	1	0	0	0.055555555555556
63967	0	0	0	0	0	0.055555555555556
604	1	0	0	0	0	0.055555555555556
5916	1	0	1	0	0	0.055555555555556
5915	1	0	1	0	0	0.055555555555556
5621	0	1	1	0	0	0.055555555555556
55806	0	1	0	0	0	0.055555555555556
5469	1	0	1	0	0	0.055555555555556
5439	0	0	0	0	0	0.055555555555556
5432	0	0	0	0	0	0.055555555555556
5431	0	0	0	0	0	0.055555555555556
51738	0	1	0	0	0	0.055555555555556
51655	0	0	0	0	0	0.055555555555556
51588	1	0	0	0	0	0.055555555555556
51564	0	0	1	0	0	0.055555555555556
4626	0	1	0	0	0	0.055555555555556
4303	0	0	0	0	0	0.055555555555556
4301	1	0	1	0	0	0.055555555555556
4036	0	1	1	0	0	0.055555555555556
3398	1	0	0	0	0	0.055555555555556
3164	0	0	0	0	0	0.055555555555556
3064	1	1	0	0	0	0.055555555555556
2929	0	0	0	0	0	0.055555555555556
2693	0	1	0	0	0	0.055555555555556
26512	0	0	0	0	0	0.055555555555556
2619	1	0	0	0	0	0.055555555555556
23468	0	0	0	0	0	0.055555555555556
23381	0	0	0	0	0	0.055555555555556
2324	1	1	1	0	0	0.055555555555556
23236	1	1	0	0	0	0.055555555555556
2309	1	0	0	0	0	0.055555555555556
22919	0	0	0	0	0	0.055555555555556
2256	0	0	0	0	0	0.055555555555556
1154	0	1	0	0	0	0.055555555555556
10062	0	0	1	0	0	0.055555555555556
10014	1	0	0	0	0	0.055555555555556
10013	0	0	1	0	0	0.055555555555556
91768	1	0	0	1	0	0.052631578947368
8503	0	0	1	0	0	0.052631578947368
84126	0	0	0	0	0	0.052631578947368
84106	0	0	0	1	0	0.052631578947368
83478	0	0	0	0	0	0.052631578947368
823	0	0	1	0	0	0.052631578947368
7318	0	0	0	1	0	0.052631578947368
727	0	1	1	0	0	0.052631578947368
7014	1	0	0	0	0	0.052631578947368
6749	1	0	0	1	0	0.052631578947368
6672	0	0	0	0	0	0.052631578947368
6047	0	0	0	0	0	0.052631578947368
599	1	0	0	0	0	0.052631578947368
58155	0	0	0	0	0	0.052631578947368
5743	1	0	1	0	0	0.052631578947368
5725	0	0	0	0	0	0.052631578947368
5610	0	0	0	0	0	0.052631578947368
55294	1	0	0	0	0	0.052631578947368
5293	0	0	1	0	0	0.052631578947368
5203	0	0	0	1	0	0.052631578947368
51377	0	0	0	0	0	0.052631578947368
51371	0	1	0	0	0	0.052631578947368
51035	0	0	0	0	0	0.052631578947368
4179	1	1	1	0	0	0.052631578947368
3672	0	0	0	0	0	0.052631578947368
3592	0	0	0	0	0	0.052631578947368
3426	0	1	0	1	0	0.052631578947368
3416	0	0	1	0	0	0.052631578947368
2626	1	1	0	0	0	0.052631578947368
252983	0	0	0	1	0	0.052631578947368
23533	0	0	0	0	0	0.052631578947368
23411	1	0	0	0	0	0.052631578947368
2280	1	0	1	0	0	0.052631578947368
2252	0	0	0	0	0	0.052631578947368
2100	1	0	1	0	0	0.052631578947368
204851	1	0	0	0	0	0.052631578947368
2041	0	0	0	0	0	0.052631578947368
1969	0	1	1	0	0	0.052631578947368
1747	1	1	0	0	0	0.052631578947368
1728	0	0	1	0	0	0.052631578947368
1647	1	0	0	0	0	0.052631578947368
1613	0	0	1	1	0	0.052631578947368
1604	0	1	1	1	0	0.052631578947368
1263	0	0	0	0	0	0.052631578947368
11315	0	1	1	0	0	0.052631578947368
11059	0	0	0	0	0	0.052631578947368
10912	0	0	0	0	0	0.052631578947368
10578	0	0	1	0	0	0.052631578947368
10544	1	0	1	0	0	0.052631578947368
10413	1	0	0	0	0	0.052631578947368
10399	0	0	0	0	0	0.052631578947368
10023	0	0	0	0	0	0.052631578947368
9611	1	0	0	0	0	0.050000000000000
9365	1	1	0	0	0	0.050000000000000
8798	0	0	0	1	0	0.050000000000000
8735	0	0	0	0	0	0.050000000000000
8428	0	0	0	0	0	0.050000000000000
839	0	0	0	0	0	0.050000000000000
7490	1	1	0	0	0	0.050000000000000
7295	0	0	0	0	0	0.050000000000000
6654	1	1	0	0	0	0.050000000000000
6204	0	1	0	0	0	0.050000000000000
5726	0	1	0	1	0	0.050000000000000
55733	1	0	0	1	0	0.050000000000000
5036	0	0	0	0	0	0.050000000000000
4917	0	0	0	1	0	0.050000000000000
4636	0	0	0	0	0	0.050000000000000
4192	0	0	0	1	0	0.050000000000000
4000	1	1	0	0	0	0.050000000000000
3702	0	1	1	0	0	0.050000000000000
3690	1	1	1	0	0	0.050000000000000
3456	0	0	1	0	0	0.050000000000000
2869	0	0	0	0	0	0.050000000000000
27113	0	0	0	0	0	0.050000000000000
1843	0	0	0	0	0	0.050000000000000
1676	0	0	0	0	0	0.050000000000000
1435	1	0	0	0	0	0.050000000000000
993	1	0	0	0	0	0.047619047619048
9734	1	0	1	0	0	0.047619047619048
9500	0	0	0	0	0	0.047619047619048
8555	0	0	0	1	0	0.047619047619048
8215	0	0	0	0	0	0.047619047619048
80086	0	0	0	0	0	0.047619047619048
7846	0	1	1	0	0	0.047619047619048
7704	0	1	0	0	0	0.047619047619048
7518	1	0	1	0	0	0.047619047619048
7514	0	0	0	0	0	0.047619047619048
7329	1	0	0	0	0	0.047619047619048
7278	0	0	1	0	0	0.047619047619048
7277	0	0	1	0	0	0.047619047619048
652671	0	0	0	1	0	0.047619047619048
652346	0	0	0	1	0	0.047619047619048
6197	1	1	0	0	0	0.047619047619048
6118	0	0	0	0	0	0.047619047619048
6117	1	0	0	0	0	0.047619047619048
5783	0	0	0	0	0	0.047619047619048
5612	0	0	0	1	0	0.047619047619048
55662	0	0	1	1	0	0.047619047619048
54583	0	1	1	0	0	0.047619047619048
5375	0	0	1	1	0	0.047619047619048
51807	0	1	1	0	0	0.047619047619048
50818	0	0	0	0	0	0.047619047619048
4916	1	0	0	0	0	0.047619047619048
4635	0	0	0	0	0	0.047619047619048
4634	0	1	0	0	0	0.047619047619048
4316	0	0	1	0	0	0.047619047619048
4150	0	0	0	1	0	0.047619047619048
4145	0	0	0	0	0	0.047619047619048
4094	1	1	0	0	0	0.047619047619048
3845	1	1	1	0	0	0.047619047619048
3727	1	0	0	0	0	0.047619047619048
369	1	0	1	0	0	0.047619047619048
3662	0	1	0	0	0	0.047619047619048
3597	0	0	0	0	0	0.047619047619048
27434	0	0	0	0	0	0.047619047619048
27330	0	0	0	0	0	0.047619047619048
27044	0	0	0	0	0	0.047619047619048
25970	0	0	0	0	0	0.047619047619048
2516	1	1	1	0	0	0.047619047619048
23499	1	0	0	0	0	0.047619047619048
23401	0	0	0	0	0	0.047619047619048
2017	0	0	0	0	0	0.047619047619048
1759	0	0	0	0	0	0.047619047619048
161882	1	0	0	1	0	0.047619047619048
1452	0	0	0	0	0	0.047619047619048
112399	0	0	1	0	0	0.047619047619048
112398	1	0	1	1	0	0.047619047619048
11073	0	0	0	0	0	0.047619047619048
10956	0	0	0	1	0	0.047619047619048
10401	0	0	0	0	0	0.047619047619048
1028	1	1	0	0	0	0.047619047619048
1027	1	1	0	0	0	0.047619047619048
10155	1	0	0	0	0	0.047619047619048
8650	1	0	0	0	0	0.045454545454545
8202	1	0	0	0	0	0.045454545454545
57646	0	0	0	0	0	0.045454545454545
4137	0	1	0	0	0	0.045454545454545
4084	0	0	0	0	0	0.045454545454545
31	1	1	1	0	0	0.045454545454545
29979	0	0	0	0	0	0.045454545454545
2535	0	0	0	0	0	0.045454545454545
23429	0	0	0	0	0	0.045454545454545
1876	1	0	0	1	0	0.045454545454545
1482	1	1	0	0	0	0.045454545454545
10075	0	1	0	1	0	0.045454545454545
905	0	0	0	1	0	0.043478260869565
904	0	0	0	1	0	0.043478260869565
8941	0	0	0	0	0	0.043478260869565
84630	0	0	0	1	0	0.043478260869565
826	1	0	1	0	0	0.043478260869565
80895	0	0	0	0	0	0.043478260869565
7936	0	0	0	0	0	0.043478260869565
7803	0	0	0	0	0	0.043478260869565
777	0	0	0	0	0	0.043478260869565
7469	0	0	0	0	0	0.043478260869565
7448	0	0	1	0	0	0.043478260869565
7114	0	0	0	0	0	0.043478260869565
6827	0	0	0	0	0	0.043478260869565
6696	0	0	0	0	0	0.043478260869565
6670	1	0	0	0	0	0.043478260869565
64750	0	0	0	0	0	0.043478260869565
59285	0	0	0	0	0	0.043478260869565
5771	1	0	0	0	0	0.043478260869565
5441	0	0	0	0	0	0.043478260869565
5440	0	0	0	0	0	0.043478260869565
5438	0	0	0	0	0	0.043478260869565
5437	0	0	0	0	0	0.043478260869565
5436	0	0	0	0	0	0.043478260869565
5435	0	0	0	0	0	0.043478260869565
5434	0	0	0	0	0	0.043478260869565
5433	0	0	0	0	0	0.043478260869565
5430	1	0	0	0	0	0.043478260869565
5327	1	1	1	0	0	0.043478260869565
51497	0	0	0	0	0	0.043478260869565
4734	1	0	0	1	0	0.043478260869565
3567	1	0	1	0	0	0.043478260869565
3563	0	1	1	0	0	0.043478260869565
3172	1	1	1	0	0	0.043478260869565
3084	1	1	0	0	0	0.043478260869565
3053	0	1	1	1	0	0.043478260869565
29780	0	0	0	0	0	0.043478260869565
2963	0	0	0	0	0	0.043478260869565
285220	0	0	0	0	0	0.043478260869565
25920	0	0	0	0	0	0.043478260869565
23564	0	0	1	0	0	0.043478260869565
23327	0	0	0	0	0	0.043478260869565
22801	0	0	0	0	0	0.043478260869565
2165	0	1	0	0	0	0.043478260869565
2045	0	0	1	0	0	0.043478260869565
2044	0	0	0	0	0	0.043478260869565
1910	1	1	1	0	0	0.043478260869565
1909	1	1	1	0	0	0.043478260869565
186	0	1	1	0	0	0.043478260869565
1490	1	0	0	0	0	0.043478260869565
1025	0	0	1	0	0	0.043478260869565
9982	0	0	0	0	0	0.041666666666667
9002	0	0	0	0	0	0.041666666666667
8787	0	1	0	0	0	0.041666666666667
860	1	1	0	0	0	0.041666666666667
846	1	1	1	1	0	0.041666666666667
782	1	0	1	0	0	0.041666666666667
781	0	0	1	0	0	0.041666666666667
730	0	1	0	0	0	0.041666666666667
7130	1	0	0	0	0	0.041666666666667
7128	1	0	0	0	0	0.041666666666667
7066	0	1	0	0	0	0.041666666666667
6872	0	1	0	0	0	0.041666666666667
6239	0	0	0	1	0	0.041666666666667
6004	0	0	0	0	0	0.041666666666667
57172	0	0	1	0	0	0.041666666666667
56963	1	0	0	0	0	0.041666666666667
5688	0	0	1	0	0	0.041666666666667
56259	0	0	0	0	0	0.041666666666667
54829	0	1	0	0	0	0.041666666666667
5332	1	1	0	0	0	0.041666666666667
5331	1	0	0	0	0	0.041666666666667
5330	0	0	0	0	0	0.041666666666667
5122	1	1	1	1	0	0.041666666666667
5074	0	0	0	0	0	0.041666666666667
4256	1	1	0	0	0	0.041666666666667
4046	0	0	0	0	0	0.041666666666667
4035	1	0	1	0	0	0.041666666666667
388531	0	1	0	0	0	0.041666666666667
3620	0	0	1	0	0	0.041666666666667
3067	0	0	1	0	0	0.041666666666667
301	0	0	1	0	0	0.041666666666667
2971	0	0	0	0	0	0.041666666666667
2957	0	0	0	0	0	0.041666666666667
28964	0	0	0	0	0	0.041666666666667
285704	0	0	0	1	0	0.041666666666667
27040	1	0	0	0	0	0.041666666666667
23566	1	0	0	0	0	0.041666666666667
2104	1	0	1	0	0	0.041666666666667
1968	0	0	0	0	0	0.041666666666667
1778	1	1	0	0	0	0.041666666666667
148738	1	1	0	0	0	0.041666666666667
10744	0	0	0	0	0	0.041666666666667
10681	1	0	0	0	0	0.041666666666667
9088	0	0	0	0	0	0.040000000000000
8996	0	0	0	1	0	0.040000000000000
8841	0	0	1	0	0	0.040000000000000
862	0	0	0	0	0	0.040000000000000
8445	0	0	0	0	0	0.040000000000000
786	0	0	1	0	0	0.040000000000000
7707	1	0	0	0	0	0.040000000000000
7351	0	1	0	0	0	0.040000000000000
6886	1	0	0	0	0	0.040000000000000
6693	0	0	0	0	0	0.040000000000000
6231	0	1	0	0	0	0.040000000000000
6218	0	1	0	0	0	0.040000000000000
6217	0	0	0	0	0	0.040000000000000
6209	0	0	0	0	0	0.040000000000000
6207	0	0	0	0	0	0.040000000000000
6205	0	0	0	0	0	0.040000000000000
6192	0	0	0	0	0	0.040000000000000
6188	0	0	0	0	0	0.040000000000000
5928	0	0	0	0	0	0.040000000000000
57104	1	1	0	1	0	0.040000000000000
5685	0	0	1	0	0	0.040000000000000
54567	1	0	0	0	0	0.040000000000000
5176	1	1	0	1	0	0.040000000000000
51741	0	1	0	0	0	0.040000000000000
51099	0	1	0	1	0	0.040000000000000
51081	0	0	0	0	0	0.040000000000000
3214	1	0	0	1	0	0.040000000000000
30811	0	0	0	1	0	0.040000000000000
28988	0	0	0	0	0	0.040000000000000
25898	0	0	0	0	0	0.040000000000000
2395	1	1	0	0	0	0.040000000000000
200933	0	0	0	1	0	0.040000000000000
1827	1	0	0	0	0	0.040000000000000
1742	0	0	0	0	0	0.040000000000000
144455	0	0	0	1	0	0.040000000000000
10914	0	0	0	0	0	0.040000000000000
10902	0	0	0	1	0	0.040000000000000
10419	0	0	0	1	0	0.040000000000000
1032	1	0	0	0	0	0.040000000000000
10318	0	0	0	0	0	0.040000000000000
1031	1	0	0	0	0	0.040000000000000
1030	0	0	0	0	0	0.040000000000000
10277	1	0	0	0	0	0.040000000000000
10207	0	0	0	1	0	0.040000000000000
9542	1	0	0	0	0	0.038461538461538
91754	0	0	0	1	0	0.038461538461538
8321	0	0	0	0	0	0.038461538461538
780	1	0	1	0	0	0.038461538461538
7335	0	0	0	0	0	0.038461538461538
7319	1	1	0	0	0	0.038461538461538
7317	0	1	0	0	0	0.038461538461538
6678	0	0	0	0	0	0.038461538461538
658	1	1	0	0	0	0.038461538461538
57162	0	0	0	0	0	0.038461538461538
55359	0	0	0	1	0	0.038461538461538
5154	1	0	0	0	0	0.038461538461538
51295	0	0	0	0	0	0.038461538461538
50855	0	0	0	0	0	0.038461538461538
4842	1	1	1	0	0	0.038461538461538
134728	0	0	0	1	0	0.038461538461538
1277	1	1	1	0	0	0.038461538461538
10498	0	0	0	1	0	0.038461538461538
10188	0	0	1	0	0	0.038461538461538
100302736	0	0	0	1	0	0.038461538461538
9984	1	0	0	0	0	0.037037037037037
9972	0	0	0	0	0	0.037037037037037
990	0	1	0	0	0	0.037037037037037
9883	0	0	0	0	0	0.037037037037037
9688	0	0	0	0	0	0.037037037037037
9631	0	0	0	0	0	0.037037037037037
9344	0	0	0	0	0	0.037037037037037
900	0	0	0	0	0	0.037037037037037
8672	0	0	0	0	0	0.037037037037037
8525	0	0	0	0	0	0.037037037037037
8493	1	1	0	0	0	0.037037037037037
8487	1	0	0	0	0	0.037037037037037
[truncated: 4,307 more rows]
