# Supplementary material for: Properties of Boolean dynamics by node classification using feedback loops in a network
Source: BMC Syst Biol. 2016 Aug 24;10(1):83. doi: 10.1186/s12918-016-0322-z (PMC4997653; doi:10.1186/s12918-016-0322-z)
Supplement: Additional file 1: Table S1. — Dataset of KEGG network. It consists of 1659 genes and 7964 interactions constructed by integrating all the human signaling pathways in the KEGG (Kyoto Encyclopedia of Genes and Genomes) database. Table S2. Dataset of WANG network. It consists of 6306 genes and 62,937 interactions downloaded from http://www.bri.nrc.ca/wang. Table S3. Detailed analysis result of the KEGG network. It includes information about essential genes, disease genes, drug targets, NRU/NRD genes, and perturbation-sustainable probabilities in the KEGG network. Table S4. Detailed analysis result of the WANG network. It includes information about essential genes, disease genes, drug targets, NRU/NRD genes, and perturbation-sustainable probabilities in the WANG network. (ZIP 352 kb) [file 12918_2016_322_MOESM1_ESM.zip › S1_Table.txt]

Entrez ID (source)	Type of interaction	Entrez ID (target)
9655	N	7297
9655	N	3718
9655	N	3717
9655	N	3716
9655	N	9180
9655	N	64109
9655	N	58985
9655	N	5618
9655	N	53833
9655	N	53832
9655	N	50615
9655	N	4352
9655	N	3977
9655	N	3953
9655	N	3601
9655	N	3598
9655	N	3597
9655	N	3595
9655	N	3594
9655	N	3590
9655	N	3588
9655	N	3587
9655	N	3581
9655	N	3575
9655	N	3572
9655	N	3570
9655	N	3568
9655	N	3566
9655	N	3563
9655	N	3561
9655	N	3560
9655	N	3559
9655	N	3460
9655	N	3459
9655	N	3455
9655	N	3454
9655	N	2690
9655	N	2057
9655	N	163702
9655	N	149233
9655	N	1441
9655	N	1439
9655	N	1438
9655	N	1271
9655	N	116379
30837	N	7297
30837	N	3718
30837	N	3717
30837	N	3716
30837	N	9180
30837	N	64109
30837	N	58985
30837	N	5618
30837	N	53833
30837	N	53832
30837	N	50615
30837	N	4352
30837	N	3977
30837	N	3953
30837	N	3601
30837	N	3598
30837	N	3597
30837	N	3595
30837	N	3594
30837	N	3590
30837	N	3588
30837	N	3587
30837	N	3581
30837	N	3575
30837	N	3572
30837	N	3570
30837	N	3568
30837	N	3566
30837	N	3563
30837	N	3561
30837	N	3560
30837	N	3559
30837	N	3460
30837	N	3459
30837	N	3455
30837	N	3454
30837	N	2690
30837	N	2057
30837	N	163702
30837	N	149233
30837	N	1441
30837	N	1439
30837	N	1438
30837	N	1271
30837	N	116379
5571	N	32
5571	N	31
5565	N	32
5565	N	31
5564	N	32
5564	N	31
53632	N	32
53632	N	31
51422	N	32
51422	N	31
157	N	8590
157	N	8392
157	N	8390
157	N	8388
157	N	8387
157	N	8386
157	N	8385
157	N	8383
157	N	81797
157	N	81697
157	N	81696
157	N	81472
157	N	81470
157	N	81469
157	N	81448
157	N	81442
157	N	81399
157	N	81392
157	N	81328
157	N	81327
157	N	81318
157	N	81309
157	N	81300
157	N	81285
157	N	81282
157	N	81168
157	N	81127
157	N	81099
157	N	81061
157	N	81050
157	N	79544
157	N	79541
157	N	79501
157	N	79473
157	N	79345
157	N	79339
157	N	79324
157	N	7932
157	N	79317
157	N	79310
157	N	79295
157	N	79290
157	N	56656
157	N	504189
157	N	4995
157	N	4994
157	N	4993
157	N	4992
157	N	4991
157	N	442361
157	N	442194
157	N	442191
157	N	442186
157	N	441933
157	N	441911
157	N	441670
157	N	441669
157	N	441639
157	N	441608
157	N	402317
157	N	402135
157	N	401994
157	N	401993
157	N	401992
157	N	401667
157	N	401666
157	N	401665
157	N	401427
157	N	393046
157	N	392392
157	N	392391
157	N	392390
157	N	392376
157	N	392309
157	N	392138
157	N	391211
157	N	391196
157	N	391195
157	N	391194
157	N	391192
157	N	391191
157	N	391190
157	N	391189
157	N	391114
157	N	391112
157	N	391109
157	N	391107
157	N	390892
157	N	390883
157	N	390882
157	N	390649
157	N	390648
157	N	390538
157	N	390445
157	N	390442
157	N	390439
157	N	390437
157	N	390436
157	N	390433
157	N	390431
157	N	390429
157	N	390327
157	N	390326
157	N	390323
157	N	390321
157	N	390275
157	N	390265
157	N	390264
157	N	390261
157	N	390260
157	N	390201
157	N	390199
157	N	390197
157	N	390195
157	N	390191
157	N	390181
157	N	390174
157	N	390168
157	N	390167
157	N	390162
157	N	390157
157	N	390155
157	N	390154
157	N	390152
157	N	390151
157	N	390144
157	N	390142
157	N	390113
157	N	390093
157	N	390084
157	N	390083
157	N	390081
157	N	390079
157	N	390078
157	N	390077
157	N	390075
157	N	390072
157	N	390067
157	N	390066
157	N	390064
157	N	390063
157	N	390061
157	N	390059
157	N	390058
157	N	390054
157	N	390038
157	N	390037
157	N	390036
157	N	389090
157	N	387748
157	N	347468
157	N	347169
157	N	347168
157	N	346528
157	N	346525
157	N	346517
157	N	343563
157	N	343406
157	N	343173
157	N	343172
157	N	343171
157	N	343169
157	N	341799
157	N	341568
157	N	341418
157	N	341416
157	N	341276
157	N	341152
157	N	340980
157	N	338755
157	N	338751
157	N	338675
157	N	338674
157	N	338662
157	N	286365
157	N	286362
157	N	285659
157	N	284532
157	N	284521
157	N	284433
157	N	284383
157	N	283694
157	N	283365
157	N	283297
157	N	283189
157	N	283162
157	N	283160
157	N	283159
157	N	283111
157	N	283093
157	N	283092
157	N	282775
157	N	282770
157	N	282763
157	N	26740
157	N	26737
157	N	26735
157	N	26716
157	N	26707
157	N	26696
157	N	26692
157	N	26689
157	N	26686
157	N	26683
157	N	26682
157	N	26664
157	N	26659
157	N	26658
157	N	26539
157	N	26538
157	N	26534
157	N	26533
157	N	26532
157	N	26531
157	N	26529
157	N	26496
157	N	26494
157	N	26493
157	N	26492
157	N	26476
157	N	26339
157	N	26338
157	N	26333
157	N	26248
157	N	26246
157	N	26245
157	N	26219
157	N	26212
157	N	26211
157	N	26189
157	N	26188
157	N	256892
157	N	256148
157	N	256144
157	N	255725
157	N	254973
157	N	254879
157	N	254786
157	N	254783
157	N	23538
157	N	219986
157	N	219983
157	N	219982
157	N	219981
157	N	219968
157	N	219965
157	N	219960
157	N	219959
157	N	219958
157	N	219957
157	N	219956
157	N	219954
157	N	219952
157	N	219875
157	N	219874
157	N	219873
157	N	219870
157	N	219869
157	N	219865
157	N	219858
157	N	219493
157	N	219487
157	N	219484
157	N	219482
157	N	219479
157	N	219477
157	N	219473
157	N	219469
157	N	219464
157	N	219453
157	N	219447
157	N	219438
157	N	219437
157	N	219436
157	N	219432
157	N	219431
157	N	219429
157	N	219428
157	N	219417
157	N	196335
157	N	162998
157	N	158131
157	N	150681
157	N	144125
157	N	144124
157	N	143503
157	N	143502
157	N	143496
157	N	138883
157	N	138882
157	N	138881
157	N	138805
157	N	138804
157	N	138803
157	N	138802
157	N	138799
157	N	135948
157	N	135946
157	N	135941
157	N	135924
157	N	134083
157	N	130075
157	N	128372
157	N	128371
157	N	128368
157	N	128367
157	N	128360
157	N	127623
157	N	127385
157	N	127077
157	N	127074
157	N	127069
157	N	127068
157	N	127066
157	N	127064
157	N	127062
157	N	127059
157	N	126541
157	N	126370
157	N	125963
157	N	125962
157	N	125958
157	N	124538
157	N	122748
157	N	122742
157	N	122740
157	N	121364
157	N	121275
157	N	121130
157	N	120796
157	N	120793
157	N	120787
157	N	120776
157	N	120775
157	N	120586
157	N	120066
157	N	120065
157	N	119774
157	N	119772
157	N	119765
157	N	119764
157	N	119749
157	N	119695
157	N	119694
157	N	119692
157	N	119687
157	N	119682
157	N	119679
157	N	119678
157	N	10798
5598	N	57369
5598	N	2697
53944	N	2737
53944	N	2736
53944	N	2735
1456	N	2737
1456	N	2736
1456	N	2735
1455	N	2737
1455	N	2736
1455	N	2735
1452	N	2737
1452	N	2736
1452	N	2735
122011	N	2737
122011	N	2736
122011	N	2735
51701	N	83439
51701	N	6934
51701	N	6932
51701	N	51176
6197	N	7249
6196	N	7249
6195	N	7249
27330	N	7249
5563	N	32
5563	N	31
5563	N	2475
5562	N	32
5562	N	31
5562	N	2475
5347	N	9088
9088	N	983
7465	N	983
55844	N	5590
55844	N	5584
5522	N	5590
5522	N	5584
5521	N	5590
5521	N	5584
5520	N	5590
5520	N	5584
5495	N	6885
5536	N	4217
5494	N	6416
5494	N	5609
5494	N	5608
5494	N	650832
5494	N	5606
80824	N	6300
80824	N	5603
80824	N	5600
80824	N	1432
80824	N	5602
80824	N	5601
80824	N	5599
80824	N	5595
80824	N	5594
1852	N	6300
1852	N	5603
1852	N	5600
1852	N	1432
1852	N	5602
1852	N	5601
1852	N	5599
1852	N	5595
1852	N	5594
1850	N	6300
1850	N	5603
1850	N	5600
1850	N	1432
1850	N	5602
1850	N	5601
1850	N	5599
1850	N	5595
1850	N	5594
1849	N	6300
1849	N	5603
1849	N	5600
1849	N	1432
1849	N	5602
1849	N	5601
1849	N	5599
1849	N	5595
1849	N	5594
1848	N	6300
1848	N	5603
1848	N	5600
1848	N	1432
1848	N	5602
1848	N	5601
1848	N	5599
1848	N	5595
1848	N	5594
1847	N	6300
1847	N	5603
1847	N	5600
1847	N	1432
1847	N	5602
1847	N	5601
1847	N	5599
1847	N	5595
1847	N	5594
1846	N	6300
1846	N	5603
1846	N	5600
1846	N	1432
1846	N	5602
1846	N	5601
1846	N	5599
1846	N	5595
1846	N	5594
1845	N	6300
1845	N	5603
1845	N	5600
1845	N	1432
1845	N	5602
1845	N	5601
1845	N	5599
1845	N	5595
1845	N	5594
1844	N	6300
1844	N	5603
1844	N	5600
1844	N	1432
1844	N	5602
1844	N	5601
1844	N	5599
1844	N	5595
1844	N	5594
1843	N	6300
1843	N	5603
1843	N	5600
1843	N	1432
1843	N	5602
1843	N	5601
1843	N	5599
1843	N	5595
1843	N	5594
11221	N	6300
11221	N	5603
11221	N	5600
11221	N	1432
11221	N	5602
11221	N	5601
11221	N	5599
11221	N	5595
11221	N	5594
11072	N	6300
11072	N	5603
11072	N	5600
11072	N	1432
11072	N	5602
11072	N	5601
11072	N	5599
11072	N	5595
11072	N	5594
84867	N	6300
84867	N	5603
84867	N	5600
84867	N	1432
84867	N	5602
84867	N	5601
84867	N	5599
84867	N	5595
84867	N	5594
5801	N	6300
5801	N	5603
5801	N	5600
5801	N	1432
5801	N	5602
5801	N	5601
5801	N	5599
5801	N	5595
5801	N	5594
5778	N	6300
5778	N	5603
5778	N	5600
5778	N	1432
5778	N	5602
5778	N	5601
5778	N	5599
5778	N	5595
5778	N	5594
9586	N	2033
9586	N	1387
4149	N	9063
4149	N	8554
4149	N	51588
4149	N	10401
862	N	1050
862	N	6688
652671	N	6688
652346	N	6688
5914	N	6688
5371	N	6688
6647	N	4747
6647	N	79139
6647	N	84134
6647	N	10452
6647	N	596
8835	N	7297
8835	N	3718
8835	N	3717
8835	N	3716
8835	N	9180
8835	N	64109
8835	N	58985
8835	N	5618
8835	N	53833
8835	N	53832
8835	N	50615
8835	N	4352
8835	N	3977
8835	N	3953
8835	N	3601
8835	N	3598
8835	N	3597
8835	N	3595
8835	N	3594
8835	N	3590
8835	N	3588
8835	N	3587
8835	N	3581
8835	N	3575
8835	N	3572
8835	N	3570
8835	N	3568
8835	N	3566
8835	N	3563
8835	N	3561
8835	N	3560
8835	N	3559
8835	N	3460
8835	N	3459
8835	N	3455
8835	N	3454
8835	N	2690
8835	N	2057
8835	N	163702
8835	N	149233
8835	N	1441
8835	N	1439
8835	N	1438
8835	N	1271
8835	N	116379
8835	N	3643
8835	N	8660
8835	N	8471
8835	N	3667
8651	N	7297
8651	N	3718
8651	N	3717
8651	N	3716
8651	N	9180
8651	N	64109
8651	N	58985
8651	N	5618
8651	N	53833
8651	N	53832
8651	N	50615
8651	N	4352
8651	N	3977
8651	N	3953
8651	N	3601
8651	N	3598
8651	N	3597
8651	N	3595
8651	N	3594
8651	N	3590
8651	N	3588
8651	N	3587
8651	N	3581
8651	N	3575
8651	N	3572
8651	N	3570
8651	N	3568
8651	N	3566
8651	N	3563
8651	N	3561
8651	N	3560
8651	N	3559
8651	N	3460
8651	N	3459
8651	N	3455
8651	N	3454
8651	N	2690
8651	N	2057
8651	N	163702
8651	N	149233
8651	N	1441
8651	N	1439
8651	N	1438
8651	N	1271
8651	N	116379
8651	N	3643
8651	N	8660
8651	N	8471
8651	N	3667
122809	N	7297
122809	N	3718
122809	N	3717
122809	N	3716
122809	N	9180
122809	N	64109
122809	N	58985
122809	N	5618
122809	N	53833
122809	N	53832
122809	N	50615
122809	N	4352
122809	N	3977
122809	N	3953
122809	N	3601
122809	N	3598
122809	N	3597
122809	N	3595
122809	N	3594
122809	N	3590
122809	N	3588
122809	N	3587
122809	N	3581
122809	N	3575
122809	N	3572
122809	N	3570
122809	N	3568
122809	N	3566
122809	N	3563
122809	N	3561
122809	N	3560
122809	N	3559
122809	N	3460
122809	N	3459
122809	N	3455
122809	N	3454
122809	N	2690
122809	N	2057
122809	N	163702
122809	N	149233
122809	N	1441
122809	N	1439
122809	N	1438
122809	N	1271
122809	N	116379
122809	N	3643
122809	N	8660
122809	N	8471
122809	N	3667
9021	N	7297
9021	N	3718
9021	N	3717
9021	N	3716
9021	N	9180
9021	N	64109
9021	N	58985
9021	N	5618
9021	N	53833
9021	N	53832
9021	N	50615
9021	N	4352
9021	N	3977
9021	N	3953
9021	N	3601
9021	N	3598
9021	N	3597
9021	N	3595
9021	N	3594
9021	N	3590
9021	N	3588
9021	N	3587
9021	N	3581
9021	N	3575
9021	N	3572
9021	N	3570
9021	N	3568
9021	N	3566
9021	N	3563
9021	N	3561
9021	N	3560
9021	N	3559
9021	N	3460
9021	N	3459
9021	N	3455
9021	N	3454
9021	N	2690
9021	N	2057
9021	N	163702
9021	N	149233
9021	N	1441
9021	N	1439
9021	N	1438
9021	N	1271
9021	N	116379
9021	N	3643
9021	N	8660
9021	N	8471
9021	N	3667
434	N	4157
7248	N	6009
26999	N	55845
26999	N	8936
23191	N	55845
23191	N	8936
3071	N	55845
3071	N	8936
10787	N	55845
10787	N	8936
10152	N	55845
10152	N	8936
8396	N	85477
8396	N	2934
8395	N	85477
8395	N	2934
8394	N	85477
8394	N	2934
79837	N	85477
79837	N	2934
5305	N	85477
5305	N	2934
200576	N	85477
200576	N	2934
409	N	8590
409	N	8392
409	N	8390
409	N	8388
409	N	8387
409	N	8386
409	N	8385
409	N	8383
409	N	81797
409	N	81697
409	N	81696
409	N	81472
409	N	81470
409	N	81469
409	N	81448
409	N	81442
409	N	81399
409	N	81392
409	N	81328
409	N	81327
409	N	81318
409	N	81309
409	N	81300
409	N	81285
409	N	81282
409	N	81168
409	N	81127
409	N	81099
409	N	81061
409	N	81050
409	N	79544
409	N	79541
409	N	79501
409	N	79473
409	N	79345
409	N	79339
409	N	79324
409	N	7932
409	N	79317
409	N	79310
409	N	79295
409	N	79290
409	N	56656
409	N	504189
409	N	4995
409	N	4994
409	N	4993
409	N	4992
409	N	4991
409	N	442361
409	N	442194
409	N	442191
409	N	442186
409	N	441933
409	N	441911
409	N	441670
409	N	441669
409	N	441639
409	N	441608
409	N	402317
409	N	402135
409	N	401994
409	N	401993
409	N	401992
409	N	401667
409	N	401666
409	N	401665
409	N	401427
409	N	393046
409	N	392392
409	N	392391
409	N	392390
409	N	392376
409	N	392309
409	N	392138
409	N	391211
409	N	391196
409	N	391195
409	N	391194
409	N	391192
409	N	391191
409	N	391190
409	N	391189
409	N	391114
409	N	391112
409	N	391109
409	N	391107
409	N	390892
409	N	390883
409	N	390882
409	N	390649
409	N	390648
409	N	390538
409	N	390445
409	N	390442
409	N	390439
409	N	390437
409	N	390436
409	N	390433
409	N	390431
409	N	390429
409	N	390327
409	N	390326
409	N	390323
409	N	390321
409	N	390275
409	N	390265
409	N	390264
409	N	390261
409	N	390260
409	N	390201
409	N	390199
409	N	390197
409	N	390195
409	N	390191
409	N	390181
409	N	390174
409	N	390168
409	N	390167
409	N	390162
409	N	390157
409	N	390155
409	N	390154
409	N	390152
409	N	390151
409	N	390144
409	N	390142
409	N	390113
409	N	390093
409	N	390084
409	N	390083
409	N	390081
409	N	390079
409	N	390078
409	N	390077
409	N	390075
409	N	390072
409	N	390067
409	N	390066
409	N	390064
409	N	390063
409	N	390061
409	N	390059
409	N	390058
409	N	390054
409	N	390038
409	N	390037
409	N	390036
409	N	389090
409	N	387748
409	N	347468
409	N	347169
409	N	347168
409	N	346528
409	N	346525
409	N	346517
409	N	343563
409	N	343406
409	N	343173
409	N	343172
409	N	343171
409	N	343169
409	N	341799
409	N	341568
409	N	341418
409	N	341416
409	N	341276
409	N	341152
409	N	340980
409	N	338755
409	N	338751
409	N	338675
409	N	338674
409	N	338662
409	N	286365
409	N	286362
409	N	285659
409	N	284532
409	N	284521
409	N	284433
409	N	284383
409	N	283694
409	N	283365
409	N	283297
409	N	283189
409	N	283162
409	N	283160
409	N	283159
409	N	283111
409	N	283093
409	N	283092
409	N	282775
409	N	282770
409	N	282763
409	N	26740
409	N	26737
409	N	26735
409	N	26716
409	N	26707
409	N	26696
409	N	26692
409	N	26689
409	N	26686
409	N	26683
409	N	26682
409	N	26664
409	N	26659
409	N	26658
409	N	26539
409	N	26538
409	N	26534
409	N	26533
409	N	26532
409	N	26531
409	N	26529
409	N	26496
409	N	26494
409	N	26493
409	N	26492
409	N	26476
409	N	26339
409	N	26338
409	N	26333
409	N	26248
409	N	26246
409	N	26245
409	N	26219
409	N	26212
409	N	26211
409	N	26189
409	N	26188
409	N	256892
409	N	256148
409	N	256144
409	N	255725
409	N	254973
409	N	254879
409	N	254786
409	N	254783
409	N	23538
409	N	219986
409	N	219983
409	N	219982
409	N	219981
409	N	219968
409	N	219965
409	N	219960
409	N	219959
409	N	219958
409	N	219957
409	N	219956
409	N	219954
409	N	219952
409	N	219875
409	N	219874
409	N	219873
409	N	219870
409	N	219869
409	N	219865
409	N	219858
409	N	219493
409	N	219487
409	N	219484
409	N	219482
409	N	219479
409	N	219477
409	N	219473
409	N	219469
409	N	219464
409	N	219453
409	N	219447
409	N	219438
409	N	219437
409	N	219436
409	N	219432
409	N	219431
409	N	219429
409	N	219428
409	N	219417
409	N	196335
409	N	162998
409	N	158131
409	N	150681
409	N	144125
409	N	144124
409	N	143503
409	N	143502
409	N	143496
409	N	138883
409	N	138882
409	N	138881
409	N	138805
409	N	138804
409	N	138803
409	N	138802
409	N	138799
409	N	135948
409	N	135946
409	N	135941
409	N	135924
409	N	134083
409	N	130075
409	N	128372
409	N	128371
409	N	128368
409	N	128367
409	N	128360
409	N	127623
409	N	127385
409	N	127077
409	N	127074
409	N	127069
409	N	127068
409	N	127066
409	N	127064
409	N	127062
409	N	127059
409	N	126541
409	N	126370
409	N	125963
409	N	125962
409	N	125958
409	N	124538
409	N	122748
409	N	122742
409	N	122740
409	N	121364
409	N	121275
409	N	121130
409	N	120796
409	N	120793
409	N	120787
409	N	120776
409	N	120775
409	N	120586
409	N	120066
409	N	120065
409	N	119774
409	N	119772
409	N	119765
409	N	119764
409	N	119749
409	N	119695
409	N	119694
409	N	119692
409	N	119687
409	N	119682
409	N	119679
409	N	119678
409	N	10798
4659	N	93408
4659	N	58498
4659	N	4636
4659	N	4633
4659	N	29895
4659	N	10627
4659	N	10398
4659	N	103910
4659	N	818
4659	N	817
4659	N	816
4659	N	815
8864	N	9575
8864	N	4862
8864	N	406
8863	N	9575
8863	N	4862
8863	N	406
5187	N	9575
5187	N	4862
5187	N	406
1454	N	2737
1454	N	2736
1454	N	2735
1454	N	9575
1454	N	4862
1454	N	406
1408	N	9575
1408	N	4862
1408	N	406
1407	N	9575
1407	N	4862
1407	N	406
6494	N	5908
6494	N	5906
7070	N	394
7070	N	2909
9063	N	6778
9063	N	6777
9063	N	6776
9063	N	6775
9063	N	6774
9063	N	6773
9063	N	6772
8554	N	6778
8554	N	6777
8554	N	6776
8554	N	6775
8554	N	6774
8554	N	6773
8554	N	6772
51588	N	6778
51588	N	6777
51588	N	6776
51588	N	6775
51588	N	6774
51588	N	6773
51588	N	6772
10401	N	6778
10401	N	6777
10401	N	6776
10401	N	6775
10401	N	6774
10401	N	6773
10401	N	6772
1154	N	6778
1154	N	6777
1154	N	6776
1154	N	6775
1154	N	6774
1154	N	6773
1154	N	6772
5265	N	5340
2	N	2147
2	N	5624
2	N	5627
2	N	5340
5104	N	5624
5104	N	5627
5104	N	2147
462	N	2147
462	N	2159
462	N	2158
462	N	2160
5345	N	5340
3053	N	2147
7035	N	2159
7035	N	2153
7035	N	2152
7035	N	2155
5627	N	2147
5627	N	2157
5627	N	2153
394	N	387
2909	N	387
29984	N	27289
64221	N	6091
5998	N	2773
5998	N	2771
5998	N	2770
64750	N	91
64750	N	7046
64750	N	130399
64750	N	7048
57154	N	91
57154	N	7046
57154	N	130399
57154	N	7048
10468	N	83729
10468	N	3626
10468	N	3625
10468	N	3624
7044	N	4838
7044	N	7043
7044	N	7042
7044	N	7040
10637	N	4838
10637	N	7043
10637	N	7042
10637	N	7040
1634	N	7043
1634	N	7042
1634	N	7040
4052	N	7043
4052	N	7042
4052	N	7040
9241	N	8200
9241	N	656
9241	N	655
9241	N	654
9241	N	653
9241	N	652
9241	N	650
9241	N	392255
9241	N	353500
9241	N	268
9241	N	151449
8646	N	8200
8646	N	656
8646	N	655
8646	N	654
8646	N	653
8646	N	652
8646	N	650
8646	N	392255
8646	N	353500
8646	N	268
8646	N	151449
4092	N	4093
4092	N	4090
4092	N	4086
4092	N	4088
4092	N	4087
4091	N	4093
4091	N	4090
4091	N	4086
4091	N	4088
4091	N	4087
728622	N	4088
728622	N	4087
6500	N	4088
6500	N	4087
9978	N	4088
9978	N	4087
8454	N	4088
8454	N	4087
4609	N	9063
4609	N	8554
4609	N	51588
4609	N	10401
4609	N	1030
8945	N	2737
8945	N	2736
8945	N	2735
23291	N	2737
23291	N	2736
23291	N	2735
9612	N	3516
9612	N	11317
9541	N	3516
9541	N	11317
9253	N	4855
9253	N	4854
9253	N	4853
9253	N	4851
8650	N	4855
8650	N	4854
8650	N	4853
8650	N	4851
3714	N	4855
3714	N	4854
3714	N	4853
3714	N	4851
182	N	4855
182	N	4854
182	N	4853
182	N	4851
57680	N	1499
64321	N	83439
64321	N	6934
64321	N	6932
64321	N	51176
56998	N	1499
59343	N	1857
59343	N	1856
59343	N	1855
80319	N	1857
80319	N	1856
80319	N	1855
11197	N	89780
11197	N	81029
11197	N	80326
11197	N	7484
11197	N	7483
11197	N	7482
11197	N	7481
11197	N	7480
11197	N	7479
11197	N	7478
11197	N	7477
11197	N	7476
11197	N	7475
11197	N	7474
11197	N	7473
11197	N	7472
11197	N	7471
11197	N	54361
11197	N	51384
9350	N	89780
9350	N	81029
9350	N	80326
9350	N	7484
9350	N	7483
9350	N	7482
9350	N	7481
9350	N	7480
9350	N	7479
9350	N	7478
9350	N	7477
9350	N	7476
9350	N	7475
9350	N	7474
9350	N	7473
9350	N	7472
9350	N	7471
9350	N	54361
9350	N	51384
6425	N	8326
6425	N	8325
6425	N	8324
6425	N	8323
6425	N	8322
6425	N	8321
6425	N	7976
6425	N	7855
6425	N	2535
6425	N	11211
6425	N	89780
6425	N	81029
6425	N	80326
6425	N	7484
6425	N	7483
6425	N	7482
6425	N	7481
6425	N	7480
6425	N	7479
6425	N	7478
6425	N	7477
6425	N	7476
6425	N	7475
6425	N	7474
6425	N	7473
6425	N	7472
6425	N	7471
6425	N	54361
6425	N	51384
6424	N	8326
6424	N	8325
6424	N	8324
6424	N	8323
6424	N	8322
6424	N	8321
6424	N	7976
6424	N	7855
6424	N	2535
6424	N	11211
6424	N	89780
6424	N	81029
6424	N	80326
6424	N	7484
6424	N	7483
6424	N	7482
6424	N	7481
6424	N	7480
6424	N	7479
6424	N	7478
6424	N	7477
6424	N	7476
6424	N	7475
6424	N	7474
6424	N	7473
6424	N	7472
6424	N	7471
6424	N	54361
6424	N	51384
6423	N	8326
6423	N	8325
6423	N	8324
6423	N	8323
6423	N	8322
6423	N	8321
6423	N	7976
6423	N	7855
6423	N	2535
6423	N	11211
6423	N	89780
6423	N	81029
6423	N	80326
6423	N	7484
6423	N	7483
6423	N	7482
6423	N	7481
6423	N	7480
6423	N	7479
6423	N	7478
6423	N	7477
6423	N	7476
6423	N	7475
6423	N	7474
6423	N	7473
6423	N	7472
6423	N	7471
6423	N	54361
6423	N	51384
6422	N	8326
6422	N	8325
6422	N	8324
6422	N	8323
6422	N	8322
6422	N	8321
6422	N	7976
6422	N	7855
6422	N	2535
6422	N	11211
6422	N	89780
6422	N	81029
6422	N	80326
6422	N	7484
6422	N	7483
6422	N	7482
6422	N	7481
6422	N	7480
6422	N	7479
6422	N	7478
6422	N	7477
6422	N	7476
6422	N	7475
6422	N	7474
6422	N	7473
6422	N	7472
6422	N	7471
6422	N	54361
6422	N	51384
8837	N	8717
8837	N	8772
596	N	7157
331	N	842
331	N	840
331	N	836
331	N	839
330	N	842
330	N	840
330	N	836
330	N	839
329	N	842
329	N	840
329	N	836
329	N	839
7249	N	6009
1978	N	9470
1978	N	253314
1978	N	1977
3486	N	3479
2810	N	983
2810	N	9133
2810	N	891
2810	N	85417
1032	N	896
1032	N	894
1032	N	595
1032	N	1021
1032	N	1019
1031	N	896
1031	N	894
1031	N	595
1031	N	1021
1031	N	1019
1030	N	896
1030	N	894
1030	N	595
1030	N	1021
1030	N	1019
1029	N	4193
1029	N	896
1029	N	894
1029	N	595
1029	N	1021
1029	N	1019
9134	N	5925
9134	N	1028
9134	N	1027
898	N	5925
898	N	1028
898	N	1027
1026	N	8900
1026	N	890
1026	N	9134
1026	N	898
1026	N	1017
1026	N	896
1026	N	894
1026	N	595
1026	N	1021
1026	N	1019
8900	N	1871
8900	N	1870
8900	N	1869
8900	N	990
8900	N	5925
890	N	1871
890	N	1870
890	N	1869
890	N	990
890	N	5925
1017	N	1871
1017	N	1870
1017	N	1869
1017	N	990
1017	N	5925
1017	N	1028
1017	N	1027
1028	N	8900
1028	N	890
1028	N	1017
1028	N	896
1028	N	894
1028	N	595
1028	N	1021
1028	N	1019
896	N	5934
896	N	5933
896	N	5925
894	N	5934
894	N	5933
894	N	5925
595	N	5934
595	N	5933
595	N	5925
1021	N	5934
1021	N	5933
1021	N	5925
1019	N	5934
1019	N	5933
1019	N	5925
1027	N	9134
1027	N	898
1027	N	8900
1027	N	890
1027	N	1017
1027	N	896
1027	N	894
1027	N	595
1027	N	1021
1027	N	1019
5350	N	489
5350	N	488
5350	N	487
5350	N	100133672
3312	N	5602
3312	N	5601
3312	N	5599
3310	N	5602
3310	N	5601
3310	N	5599
3306	N	5602
3306	N	5601
3306	N	5599
3305	N	5602
3305	N	5601
3305	N	5599
3304	N	5602
3304	N	5601
3304	N	5599
3303	N	5602
3303	N	5601
3303	N	5599
4763	N	6237
4763	N	4893
4763	N	3845
4763	N	3265
4763	N	22808
4763	N	22800
3784	P	115
3784	P	109
3784	P	6558
3784	P	5616
3784	P	5613
3784	P	5568
3784	P	5567
3784	P	5566
6558	P	115
6558	P	109
6558	P	5616
6558	P	5613
6558	P	5568
6558	P	5567
6558	P	5566
90993	N	2033
90993	N	1387
84699	N	2033
84699	N	1387
64764	N	2033
64764	N	1387
148327	N	2033
148327	N	1387
10488	N	2033
10488	N	1387
4215	P	650832
4215	P	5608
4215	P	5606
468	N	2033
468	N	1387
8569	P	9470
8569	P	253314
8569	P	1977
2872	P	9470
2872	P	253314
2872	P	1977
5577	N	572
5577	P	3991
5576	N	572
5576	P	3991
5575	N	572
5575	P	3991
5573	N	572
5573	P	3991
5261	P	5837
5261	P	5836
5261	P	5834
5260	P	5837
5260	P	5836
5260	P	5834
5257	P	5837
5257	P	5836
5257	P	5834
5256	P	5837
5256	P	5836
5256	P	5834
5255	P	5837
5255	P	5836
5255	P	5834
5502	N	5501
5502	N	5500
5502	N	5499
5502	N	4659
695	P	5335
3932	P	7305
1453	N	2737
1453	N	2736
1453	N	2735
1453	N	9575
1453	N	4862
1453	N	406
1453	P	2697
5590	N	8660
5590	N	8471
5590	N	3667
5590	P	56288
5584	P	56288
2241	N	1500
2241	N	1499
7525	N	1500
7525	P	2241
7525	P	2534
1460	P	1499
1459	P	1499
1457	P	1499
3985	N	1073
3985	N	1072
3984	N	1073
3984	N	1072
2242	P	55558
2242	P	5362
2242	P	5361
2242	P	1808
2932	N	9586
2932	N	90993
2932	N	84699
2932	N	64764
2932	N	468
2932	N	148327
2932	N	1385
2932	N	10488
2932	N	2998
2932	N	2997
2932	N	4776
2932	N	4775
2932	N	4773
2932	N	4772
2932	N	10725
2932	N	2737
2932	N	2736
2932	N	2735
2932	N	1499
2932	N	896
2932	N	894
2932	N	595
2932	P	1808
983	N	57369
983	N	2697
1022	P	983
5605	P	5294
5605	P	5293
5605	P	5291
5605	P	5290
5604	N	572
5604	P	5294
5604	P	5293
5604	P	5291
5604	P	5290
5604	P	5602
5604	P	5601
5604	P	5599
79660	N	810
79660	N	808
79660	N	805
79660	N	801
79660	N	5261
79660	N	5260
79660	N	5257
79660	N	5256
79660	N	5255
79660	N	51806
79660	N	163688
79660	P	2998
79660	P	2997
5509	N	810
5509	N	808
5509	N	805
5509	N	801
5509	N	5261
5509	N	5260
5509	N	5257
5509	N	5256
5509	N	5255
5509	N	51806
5509	N	163688
5509	P	2998
5509	P	2997
5507	N	810
5507	N	808
5507	N	805
5507	N	801
5507	N	5261
5507	N	5260
5507	N	5257
5507	N	5256
5507	N	5255
5507	N	51806
5507	N	163688
5507	P	2998
5507	P	2997
5506	N	810
5506	N	808
5506	N	805
5506	N	801
5506	N	5261
5506	N	5260
5506	N	5257
5506	N	5256
5506	N	5255
5506	N	51806
5506	N	163688
5506	P	2998
5506	P	2997
5501	N	810
5501	N	808
5501	N	805
5501	N	801
5501	N	5261
5501	N	5260
5501	N	5257
5501	N	5256
5501	N	5255
5501	N	51806
5501	N	163688
5501	N	93408
5501	N	58498
5501	N	4636
5501	N	4633
5501	N	29895
5501	N	10627
5501	N	10398
5501	N	103910
5501	N	818
5501	N	817
5501	N	816
5501	N	815
5501	P	2998
5501	P	2997
5500	N	810
5500	N	808
5500	N	805
5500	N	801
5500	N	5261
5500	N	5260
5500	N	5257
5500	N	5256
5500	N	5255
5500	N	51806
5500	N	163688
5500	N	93408
5500	N	58498
5500	N	4636
5500	N	4633
5500	N	29895
5500	N	10627
5500	N	10398
5500	N	103910
5500	N	818
5500	N	817
5500	N	816
5500	N	815
5500	P	2998
5500	P	2997
5499	N	810
5499	N	808
5499	N	805
5499	N	801
5499	N	5261
5499	N	5260
5499	N	5257
5499	N	5256
5499	N	5255
5499	N	51806
5499	N	163688
5499	N	93408
5499	N	58498
5499	N	4636
5499	N	4633
5499	N	29895
5499	N	10627
5499	N	10398
5499	N	103910
5499	N	818
5499	N	817
5499	N	816
5499	N	815
5499	P	2998
5499	P	2997
5795	P	1500
5770	N	8660
5770	N	8471
5770	N	3667
5770	N	3643
5770	P	1499
5792	N	8660
5792	N	8471
5792	N	3667
5792	N	3643
5792	P	1499
5787	P	1499
5797	P	1500
5797	P	1499
52	P	1499
572	N	598
5170	P	6199
5170	P	6198
[truncated: 5,965 more rows]
