# Supplementary material for: Properties of Boolean dynamics by node classification using feedback loops in a network
Source: BMC Syst Biol. 2016 Aug 24;10(1):83. doi: 10.1186/s12918-016-0322-z (PMC4997653; doi:10.1186/s12918-016-0322-z)
Supplement: Additional file 1: Table S1. — Dataset of KEGG network. It consists of 1659 genes and 7964 interactions constructed by integrating all the human signaling pathways in the KEGG (Kyoto Encyclopedia of Genes and Genomes) database. Table S2. Dataset of WANG network. It consists of 6306 genes and 62,937 interactions downloaded from http://www.bri.nrc.ca/wang. Table S3. Detailed analysis result of the KEGG network. It includes information about essential genes, disease genes, drug targets, NRU/NRD genes, and perturbation-sustainable probabilities in the KEGG network. Table S4. Detailed analysis result of the WANG network. It includes information about essential genes, disease genes, drug targets, NRU/NRD genes, and perturbation-sustainable probabilities in the WANG network. (ZIP 352 kb) [file 12918_2016_322_MOESM1_ESM.zip › S2_Table.txt]

Entrez ID (source)	Type of interaction	Entrez ID (target)
1909	P	4683
7040	N	7040
9669	P	6135
367	U	7337
5291	P	57580
5568	P	1499
156	P	155
3674	U	81
4176	N	7337
920	P	3702
6774	P	4609
7709	N	57447
1460	N	4792
1128	P	9630
2784	P	23533
6461	U	6714
2057	P	8660
7450	P	8516
6132	U	6223
1019	P	6118
3280	U	3400
3170	P	7351
6461	P	5290
8550	P	602
3553	P	3456
3696	U	5329
3685	U	5329
3315	U	5713
136	P	3569
5590	P	4775
5576	P	23566
353091	P	22914
7473	P	11211
3134	P	926
5465	P	1581
5685	U	5714
2770	P	673
405	P	7018
5709	U	80227
7166	P	139760
5894	P	5511
4880	N	4878
7189	U	4217
1454	P	55616
8669	U	8668
3921	U	6205
3908	P	3691
3690	U	5579
5424	P	6117
51377	U	5698
10155	U	4193
6571	P	6616
7048	P	27254
4067	N	2042
51561	P	3594
1857	U	815
5579	P	387
1947	P	3932
143471	P	8881
2322	U	4254
4853	U	5664
7157	N	10733
394	P	5585
10014	P	8370
7481	P	2778
6170	U	6208
1647	N	9133
5337	P	5578
8881	P	29945
5566	P	2335
3554	P	5970
7465	P	56478
6230	U	6222
29979	U	5687
8837	N	8737
1796	U	2206
919	P	867
51081	U	6164
6622	P	5528
220164	U	2668
5700	U	5713
5062	P	1432
7316	U	6187
4803	P	5921
4221	N	4790
2967	U	2968
6670	P	768
5931	N	3020
839	P	4926
3725	P	3458
1968	U	6207
27	P	3141
4803	N	389
10204	U	3838
1605	U	4690
896	N	5934
1910	U	2782
6258	U	7849
5777	U	933
5008	P	3627
5154	P	2260
3921	U	6223
3561	P	2113
4067	P	5296
26285	U	9080
197131	P	10393
51384	P	11211
207	P	3667
95681	U	9702
6722	U	6767
3458	N	4023
6205	U	6228
1460	U	659
7976	P	4773
9972	P	4116
2033	U	405
5458	P	595
1906	P	4155
5294	P	208
26291	U	6654
5707	P	8065
8912	U	785
6359	P	643
6181	U	6189
5584	P	4691
10197	U	197131
148	P	2776
3691	U	7094
3921	U	6188
11097	P	7514
2068	U	7507
3679	U	8038
10580	P	23433
7525	P	5159
8550	P	6300
7057	P	7412
8655	U	10142
974	P	6198
7528	P	54332
4084	N	7015
5687	P	246184
23624	N	3791
868	N	652799
3684	P	3383
3339	P	1605
3170	P	1374
5604	P	5321
7316	U	6234
57154	N	1436
6915	N	10681
1856	N	4854
1975	P	6198
695	U	974
5568	P	5906
5714	U	5693
3416	P	7321
51083	N	7054
5599	N	4671
9560	P	1234
4088	P	5933
1459	P	999
2188	P	2188
919	P	5588
6626	U	6637
2264	P	11035
58155	U	1982
3123	U	3932
2324	P	8503
23198	U	3416
3685	U	7408
5566	P	22895
6730	U	6731
25780	U	777
4855	P	11317
10498	U	2033
6193	U	6227
7477	P	4041
7535	U	5335
2774	P	112
4803	P	839
5058	P	56957
55120	U	2175
6135	U	6167
2641	P	9340
91442	P	2188
7070	N	394
5602	N	8660
2773	N	915
5111	P	27343
5175	P	5829
5432	N	4088
4026	P	7408
3692	P	9045
959	P	920
5058	P	2869
87	U	9564
1022	P	55596
2775	N	3123
6205	U	8661
6125	U	6230
3717	P	5293
207	P	4775
1387	U	3066
2064	P	5291
22994	U	1778
5566	P	1397
55755	U	54820
6714	P	2185
3326	U	9641
4023	N	2
3040	U	6202
2241	P	5781
2147	U	1232
156	P	1128
4914	P	116986
4090	U	4090
3593	P	6348
27040	U	920
5660	P	367
5573	U	6387
405	P	5211
9350	N	7484
5609	N	355
2737	P	353500
348	P	7436
867	N	3815
3440	P	10197
3565	N	8600
7132	P	6609
5586	U	8440
7531	U	10806
50649	P	5879
1311	P	3673
3685	U	3696
5576	U	5577
6356	U	5573
867	N	3679
2268	U	6850
983	P	54821
7186	U	8737
1901	P	5595
7448	P	2324
175	U	2782
405	U	4089
51692	U	10914
3560	P	7297
3659	N	3320
8125	P	836
24146	U	7122
3561	N	22806
9842	N	23405
3831	U	9043
4609	N	1052
1387	U	3091
4082	P	5585
53944	P	490
8555	N	51434
3611	P	5566
3725	P	1019
3075	P	6402
4852	P	3565
1399	U	7535
6364	P	2829
9064	P	5608
9972	P	2646
5595	N	7249
3659	P	1906
917	U	919
930	P	5290
9709	P	80142
7311	U	6201
2335	P	8515
51081	U	6202
8986	P	5567
5717	P	8945
7046	N	7049
10987	P	3939
6128	U	6147
6189	U	6218
9700	N	27127
1027	N	10728
5687	U	5690
22981	U	7532
5347	U	1781
2064	U	3084
10603	U	3815
3371	P	3688
10750	U	3636
54509	P	6480
3977	P	7297
7432	P	2152
6846	P	3579
5534	P	8881
4609	P	10664
150094	U	2810
1909	P	5879
2887	U	6714
4803	P	1398
5684	P	8881
157	P	3579
6209	U	6203
6164	U	6235
4088	N	5080
6198	P	6605
8655	U	22919
26230	U	5295
8395	P	2934
4283	P	10803
1964	P	6202
22995	U	80184
3122	U	3932
25805	N	7048
5594	N	2255
1436	U	6457
4927	P	6628
7479	P	2535
6147	U	6227
85407	P	3725
3682	P	1445
147746	P	116985
100290337	U	2073
64682	P	29945
627	P	1399
10369	U	5923
5683	U	80227
4790	P	7424
6195	P	6258
23624	N	4914
7337	U	5721
3635	U	933
51343	P	6790
2597	P	1387
2626	P	2052
157	P	1235
5071	N	3832
11059	N	26994
4067	P	3190
2255	P	3480
4868	U	7827
8803	P	142
4133	P	673
6868	P	958
4915	U	4909
3459	P	815
4149	P	1965
6957	P	3561
387	N	53358
4751	P	3059
7532	U	11190
367	U	860
51377	P	10393
6192	U	6202
5924	P	22800
5564	N	32
1196	P	84107
823	U	89
3558	P	1398
6934	P	4609
1366	U	9414
650	P	7043
9320	U	5698
6195	P	8517
8655	U	22994
3592	P	3717
3937	P	4214
2821	P	267
29843	U	9846
4957	U	9702
9586	N	2033
10095	U	10093
4301	U	5908
2260	U	8074
9965	P	2263
7027	P	1031
2534	P	6622
815	N	6853
1453	P	1499
5713	U	7189
5753	P	4776
9252	P	660
3458	P	7298
6850	P	5702
10750	U	3815
149461	U	7082
1439	U	5777
1022	P	6663
3627	P	3579
10850	P	7852
5423	N	2087
1956	P	23533
4738	U	8454
3600	P	574016
3071	N	3624
1956	U	1175
208	P	572
7117	U	71
5695	U	6555
7531	U	1781
3594	P	4792
8651	N	3575
6368	P	3577
2206	P	27040
80254	U	54820
5294	U	959
6258	P	8310
196	P	9429
208	P	57521
4089	N	993
6198	P	4775
11064	U	22919
4862	P	8864
2959	U	2957
3953	P	5565
9263	P	4193
8445	P	55323
6655	P	3265
868	N	2263
7033	P	2690
51081	U	9045
29760	P	25759
10818	P	3265
4791	P	4843
5903	P	6628
1906	N	4880
10125	U	8913
8772	P	3551
10197	U	5716
860	P	3958
5601	N	8660
2188	U	91442
5599	P	672
4149	U	7709
51086	P	55036
1286	P	3695
8874	P	2033
5048	U	54820
5578	P	22798
1284	P	3693
11258	U	10733
3561	P	6654
5921	P	6774
92170	P	5894
9263	P	5901
27134	U	9074
3558	P	4584
6128	U	6210
3326	P	367
4171	U	8318
203068	U	9702
4067	N	2353
4615	P	8772
3685	P	1398
81	U	6709
5708	P	996
6714	P	9564
8607	P	4691
930	P	7410
64798	U	55615
29979	P	1163
1855	P	998
1387	P	1647
3315	P	8697
8807	U	8809
2897	U	79571
6288	P	3576
1147	P	3665
3911	P	3694
2549	U	25759
2735	P	5727
22995	U	7532
23332	U	80184
10914	U	5966
2444	P	8607
2516	U	367
3984	P	3984
5621	P	836
3726	P	865
5438	U	2963
23512	N	3021
207	P	55256
6714	U	7430
3439	P	3930
6634	U	6637
22995	U	7283
2735	U	9788
53944	P	140809
5743	P	9584
8795	P	4214
8637	P	1977
2419	P	4843
6130	U	6143
6122	U	6181
5970	N	2195
2770	N	920
7532	P	10971
122809	N	163702
3630	P	5584
4316	P	4313
1543	N	196
23468	N	4089
2316	U	3689
5900	P	22800
369	P	9112
2908	N	56729
6387	P	10803
5528	N	1499
10928	N	998
6597	U	6602
3688	U	81
825	P	2318
4688	P	50506
25929	U	79760
58513	P	2060
3977	P	3718
3875	U	9063
4763	P	6872
8913	U	5494
4628	U	646821
51588	U	8819
2185	P	30820
10197	U	5696
6772	P	3627
6670	P	3693
7507	P	2068
23624	N	2066
4790	P	7128
5436	U	2965
29108	U	9447
5437	U	661
5465	P	34
1796	U	3055
891	P	7465
2042	P	3059
2324	P	27124
613	P	868
5694	P	8945
2775	U	2782
7850	P	836
3055	P	80310
25759	U	3559
7148	P	3673
836	P	3908
551	P	553
64121	N	2475
5037	N	4792
2064	P	27250
1869	P	5925
5934	U	7027
6207	U	8661
5156	P	25759
129401	P	53981
80233	P	2189
629	P	156
10193	N	57448
5603	P	4205
7337	U	9861
5567	P	5908
2046	U	2534
6167	U	6208
204851	P	4194
2688	P	1154
5595	U	5580
4089	P	1387
915	U	3105
5718	U	5887
7316	U	7314
8826	N	4735
3679	U	55742
3625	P	93
6778	P	6403
3676	U	55742
4350	N	7031
5709	U	5705
30009	N	6775
6198	P	253260
6349	P	1233
6217	U	6218
5520	N	5584
920	P	941
2658	U	92
6093	P	4620
1026	N	5544
7341	P	7332
5879	P	2242
2908	N	4312
10451	U	5293
6208	U	6228
7424	P	2321
5048	U	10142
998	P	5058
5116	U	9814
5747	P	5335
3932	P	25759
5336	P	50487
1308	U	5339
88	U	9223
7314	U	6223
22798	P	22801
2931	P	5055
8738	U	8772
9320	U	6555
156	P	2149
5777	N	3454
10382	P	23236
10451	U	5335
1366	U	26285
5563	N	2475
3952	P	5565
9655	N	3563
801	U	814
27040	U	11184
11211	U	4041
2066	U	6455
3663	P	6348
23165	P	3837
9709	P	4318
2314	N	5310
10006	P	10093
673	P	2810
3717	U	3597
56924	P	9459
50846	U	8643
10454	U	8717
2353	P	2939
9846	P	6777
5925	N	4601
5584	U	84612
85366	P	5599
2792	P	5291
355	P	5608
2253	U	2261
6714	P	5293
95681	U	8481
1906	U	5331
2002	U	2005
9214	N	11124
2049	P	2049
3303	P	7124
5881	P	57144
4040	N	1499
580	U	5932
3694	U	5515
6369	P	1237
10681	U	2769
7709	N	6352
3910	P	3696
5465	P	1622
2157	P	2159
64224	P	22915
4168	P	5879
5829	U	823
23624	N	2534
7307	P	6635
3565	P	290
54583	P	2034
10683	P	4851
3551	N	8660
23291	N	3791
10401	U	2033
6427	P	6638
10657	U	867
23385	N	10782
1433	P	4780
5527	P	572
3192	N	2965
3680	U	3695
6181	U	6235
5714	U	9320
6628	U	6637
6176	U	6208
3932	P	259230
2258	U	2260
7157	U	7319
7066	P	2357
79654	U	9820
1677	P	3146
5155	P	3791
7040	N	1581
3570	P	9846
4638	P	3680
650	P	4205
1948	U	6464
267	N	6647
2178	U	3280
79902	P	9939
3932	P	83696
1456	N	5187
6222	U	6224
8844	P	10971
2902	U	6262
5719	U	5693
3655	U	55742
4478	U	5747
2444	P	867
5295	P	896
5617	P	4790
5624	N	2157
796	P	43
51529	P	64682
9263	P	81887
2908	N	30009
2773	P	4893
1616	P	5608
6777	P	891
9149	P	5594
5696	P	246184
57761	P	4760
8607	P	7015
5437	U	2968
2068	P	100290337
10398	U	22954
27122	P	118425
6170	U	6235
54961	N	1072
3985	P	1398
5566	P	81608
8470	U	867
1268	P	779
1949	U	2885
6794	P	5564
100291837	U	6207
3815	U	8777
2932	N	4137
5928	N	2735
1949	N	6237
2237	P	5478
140801	U	6122
1906	U	2774
388372	P	1232
102	P	4851
11338	P	6625
7525	P	2934
3553	P	6401
6872	P	4193
5536	N	472
3574	P	3561
6364	P	3577
6237	P	8503
6452	U	920
4957	U	11064
5293	P	7294
8600	P	8792
87	U	7094
3725	P	3725
3556	U	5295
7143	P	3674
3630	P	6654
8651	N	7124
3708	U	810
8536	P	2597
1968	U	6193
5501	P	1072
5595	P	27330
5257	P	5836
7481	U	7976
7936	U	5433
2274	U	3680
2768	U	8698
51371	U	5692
1029	P	9338
5686	P	64682
6128	U	6235
116832	U	6147
23624	N	9180
1278	P	51206
3552	P	5293
4609	P	898
3718	U	5290
6156	U	6223
51384	P	8321
1440	P	9846
3040	U	6189
331	U	56616
2318	U	6416
92140	P	4790
8398	P	9373
80227	P	1163
2353	U	6774
4878	N	3359
51588	N	8651
3455	N	7015
5604	P	2353
3590	P	3718
57447	P	214
5058	P	5558
1994	P	1977
10856	P	4691
5058	P	56270
140801	U	6189
1453	U	4957
29760	U	4690
8204	P	2168
5972	P	10159
1119	U	22881
7124	P	9429
6521	P	2993
841	U	8717
4088	P	6662
2792	U	9368
10152	P	10096
1499	P	4762
2353	P	54578
1387	U	6929
6169	U	9513
816	P	3925
7534	N	6117
6194	U	9045
9112	P	54828
6778	P	894
7443	P	9760
3932	P	5581
84254	P	816
10672	P	999
5707	U	5887
4171	U	4172
2920	P	3579
91	U	93
8444	P	8048
5154	P	4982
5909	N	54386
51701	P	51701
3930	P	2208
10498	P	354
53944	U	57524
26281	P	2260
6257	P	1962
4602	P	6964
7528	P	990
5694	P	51529
6387	P	3932
1848	N	6300
3065	N	333929
1906	P	3550
51231	P	167826
3364	P	545
2206	P	2885
2885	P	2475
5688	P	1017
2205	P	4773
2885	U	8038
6885	P	5906
4040	P	1387
6272	P	839
5583	P	2017
4781	P	11178
1855	U	8976
7422	P	8877
91442	P	2177
2869	P	6869
5719	P	7321
6194	U	6218
27006	P	5335
1020	P	1407
7297	P	6773
2264	P	660
998	P	4214
5600	P	6667
4193	N	2263
652799	P	6777
5706	U	5711
2965	P	5437
11156	N	5879
148022	P	3661
1514	P	1471
5588	P	9564
5340	U	3273
5347	N	675
65123	U	9611
246778	P	6773
2002	P	595
11128	U	661
2966	U	5431
4297	P	2958
3565	P	6464
9261	P	10092
8772	U	8717
3717	P	5335
6156	U	6181
79654	U	64682
3371	P	3693
904	P	5441
5241	U	5568
1179	P	4584
10806	U	10142
3169	P	338
28511	U	4793
3458	N	1571
5777	U	5295
7040	P	5728
5690	U	5693
11337	P	10533
256933	P	2831
6175	U	6204
2280	N	2475
3661	P	958
5590	P	4773
3448	P	3458
10319	U	7533
245711	P	983
1869	P	2935
54464	P	57819
5430	P	9150
9891	P	5519
6169	U	6191
80227	U	5716
51497	U	5434
3458	P	6772
5587	P	5777
3516	P	6502
1947	U	2049
5290	P	896
5702	P	51433
2776	U	54331
921	U	974
4008	U	87
5610	P	5580
8932	U	9734
2691	N	6750
1019	P	602
1435	P	7422
6207	U	6210
23162	U	5609
2549	P	3265
1457	P	55616
573	N	3963
1398	P	5829
6714	N	2247
3364	U	6118
51764	P	57580
10657	N	1387
6204	U	7314
11097	P	3836
6256	P	8309
7040	P	2626
2056	P	3624
1500	N	3082
10783	P	55669
1026	N	7027
2782	P	5296
4615	P	7124
80254	U	5116
5156	P	3845
9738	U	9814
894	N	1871
6794	P	53632
10087	P	10087
3551	U	7185
5688	U	197131
4908	P	4155
3592	U	7297
3908	P	5879
2205	U	3497
3827	N	1511
6688	P	4069
868	N	1436
2065	U	2065
8899	P	745
1398	U	10818
3909	P	1605
5696	U	5717
280979	U	7430
9320	U	9690
11224	U	6156
23310	U	9918
2152	P	302
6555	U	5887
150290	P	3688
3308	U	3320
1291	P	22801
3559	P	7293
207	P	55743
408	P	5290
122706	U	5690
55722	U	80321
5879	P	4313
2868	P	2792
11014	U	1212
8924	U	8881
5336	P	5582
3442	P	5721
9020	N	5971
3458	P	5294
2033	U	4790
1410	P	836
6154	U	6181
163688	P	5535
2318	U	3688
3039	U	3040
10284	N	4087
1026	N	6774
23140	U	701
2264	P	5290
640	P	2213
6654	P	5605
6601	P	2957
2263	U	6457
6129	U	6159
93	P	1956
1399	P	1794
7161	P	64782
6130	U	6171
1756	P	998
50509	P	3693
3655	U	7070
5714	P	8945
55250	N	6774
6597	N	1869
2263	U	26281
133	P	117194
2064	P	2064
5721	U	80227
5702	N	6622
6627	U	6629
25	P	1398
27134	U	4950
5347	P	11065
8841	P	8338
1290	P	3694
140801	U	6129
7979	U	6555
6521	U	5781
3717	P	3932
5931	N	4087
11190	U	9738
6637	U	6632
50937	U	6469
3718	P	6777
1026	U	208
23092	U	5747
23077	U	79654
6191	U	6229
5336	U	815
5603	P	6772
2885	U	3872
207	P	10848
408	P	8321
10125	U	27091
1457	P	1457
2033	P	4583
4209	P	4205
5581	P	5777
5887	U	6555
1487	U	6929
916	P	3702
7414	U	5829
7316	U	8661
5468	P	79966
29895	U	8735
3611	U	5294
79084	P	367
6422	N	2535
5431	P	2232
8445	P	28984
1964	P	8894
919	P	5577
1392	P	51083
9181	P	5879
8626	N	3280
3560	U	8027
905	P	5435
63967	U	22897
5686	U	5700
27124	P	6502
3055	P	5296
5580	P	823
10344	P	1524
5720	P	51433
8480	P	29894
4615	P	3654
2668	U	220164
51429	P	8976
5688	U	5694
3416	P	51434
348995	P	25929
6827	U	5436
3552	U	3656
29882	P	7324
8317	P	1017
8517	P	4794
2247	P	3480
7471	P	7976
29123	P	7157
3913	U	7532
695	U	7535
5594	P	84687
1956	P	2168
1437	P	2321
5347	U	9793
302	P	5340
10383	U	11190
5704	U	9861
4928	P	29894
5931	N	2737
3458	P	972
3565	N	3595
5500	N	51806
5610	P	7189
2321	U	5295
3385	N	1437
7709	N	3054
6373	P	10803
7535	P	5566
5743	P	285
2791	P	23236
4854	P	11317
140890	P	6428
2885	P	58480
5045	N	255738
89780	P	55361
1454	P	324
378884	N	7957
983	U	983
3600	P	3916
9064	P	3551
2911	P	2769
405	P	5054
4957	U	5116
23636	P	4193
1286	P	3675
598	N	1329
3357	P	2767
551	P	1392
3692	P	6203
7200	P	4922
55615	U	2475
1965	U	3040
2959	U	6877
6117	U	6119
10891	P	2101
9063	U	9846
1869	N	7015
7124	P	10930
3320	U	4214
54361	U	8323
3558	P	3567
3565	P	1571
6230	U	7316
2249	U	2885
367	P	7329
7483	P	2535
6490	P	3383
6198	P	4318
122706	P	991
51561	P	7124
1943	U	2045
928	P	93185
3162	P	5949
1289	P	3672
6777	P	122809
3135	P	3806
3791	P	5781
6124	U	6134
9370	P	79602
57521	P	8662
9846	P	8503
5887	U	5711
6346	P	1236
26018	P	2066
1268	P	10368
5027	P	1385
8476	P	4607
8817	P	2261
6010	P	6101
6850	P	5600
6555	P	2172
55845	U	55845
149461	U	9080
5530	P	83737
57154	U	7048
2246	P	3725
5426	P	5426
6654	P	92170
780	P	6663
6346	P	3577
4609	P	84864
3315	N	356
5996	N	917
137075	U	149461
867	P	2885
1289	P	3675
5693	U	80227
6387	U	5575
4851	U	5664
5581	N	4233
1964	P	6209
51684	U	8819
8913	U	777
3569	P	7097
6622	N	5718
408	P	408
2253	P	5295
5595	P	100137049
8445	P	27254
6170	U	6206
1401	P	3684
7050	N	4087
5692	P	51434
10134	P	598
8817	P	3480
8651	N	3932
157	P	10663
1857	P	55361
6144	U	6152
51107	P	4851
71	U	7408
3915	P	22987
284312	N	7593
5439	U	65123
5327	P	5340
3911	P	3674
1950	P	3909
51099	P	57104
3674	U	3695
3691	U	5829
9021	N	53833
5581	P	23523
27035	U	4689
6885	U	8915
1906	P	2185
382	P	1213
2792	U	5029
3611	P	2353
2185	P	116985
4089	U	1499
5580	N	65108
54331	P	5296
7124	P	8081
10911	P	1956
3039	U	6208
5580	P	6772
5431	U	5441
1385	P	595
3932	P	7421
5887	U	5694
2965	P	6117
3932	P	55503
6608	U	8643
8826	P	60
5449	P	5972
80227	U	5698
5163	P	207
4283	P	1234
4659	P	4634
3675	U	811
4090	P	1386
6908	U	6874
10672	P	23365
8086	P	2646
80174	P	8317
472	P	57551
95681	U	203068
6642	U	8520
3394	N	5783
6714	P	23162
1302	P	3678
4790	P	2277
1020	P	4089
1437	P	5294
5223	N	5058
3565	N	3458
5518	U	5577
11338	P	6629
5578	P	30819
7124	P	10015
10298	P	867
2033	P	1869
4049	P	7133
5603	P	2005
11143	P	4087
3605	P	3569
2535	U	7337
5884	U	5983
7314	U	6208
4478	U	5578
1956	U	5339
6792	P	9775
3398	U	3399
868	N	2066
7484	P	8322
2737	P	7482
1385	P	8660
1968	U	8661
7297	P	3569
51371	P	991
30011	U	4435
4622	U	4624
81030	P	29110
7124	P	8870
10419	P	6606
53944	N	4772
5610	N	83939
5717	U	5714
6210	U	6228
5566	U	7840
2932	N	1385
5577	P	23566
2779	P	5145
3586	N	5743
1387	P	10499
80254	U	1069
11059	N	2321
6156	U	6164
4904	N	7040
3725	N	3105
5707	U	51035
6778	P	246
29979	U	5716
10319	U	22798
56616	U	7186
3479	P	5290
10013	U	9734
5595	P	6197
5705	U	5708
5431	N	4088
208	P	2475
80781	P	2817
55755	U	5518
960	P	4843
10109	U	71
1196	P	4194
5781	N	4254
79833	U	6606
10193	N	2066
1282	P	8516
673	P	11184
9263	P	23676
1855	P	387
839	P	1981
5578	P	3908
5881	P	5058
80010	P	641
6217	U	6201
9467	N	974
3690	U	841
2324	P	5581
7124	P	4214
4176	P	5983
2736	P	7475
7010	P	5599
823	U	88
1433	P	5468
779	U	10369
6135	U	6181
6850	P	54900
5467	U	6256
1676	U	7132
3702	P	10451
6733	P	8853
10484	P	51128
2885	P	896
3561	P	3604
5770	N	7297
6208	U	6231
1942	U	2043
3570	U	3569
1387	P	7421
9150	U	5438
6222	U	6233
3040	U	6143
7060	P	6385
25970	N	3717
3039	U	6170
2010	P	5595
5530	N	84152
2185	P	55616
9655	N	9180
5499	N	5255
1949	N	3845
7124	P	5617
2100	N	718
23198	P	8881
973	P	5335
1454	U	9793
2648	P	4088
367	U	898
4634	U	57477
805	P	5837
5933	N	4605
10383	U	80184
5337	P	8612
23636	U	9972
5567	P	2932
3106	P	3804
2316	U	3636
3932	N	6609
6776	P	898
3552	P	10454
367	P	54331
7337	N	6622
5427	P	6119
1909	U	2769
5577	P	2782
3816	P	5327
1020	U	6853
10938	U	80223
3565	P	3725
10673	P	23495
7248	N	6097
4193	P	83478
9913	P	7015
23225	P	6635
23533	U	3611
2258	P	468
58477	P	6727
3055	U	6850
137075	U	26285
801	N	4082
10892	P	3551
6625	U	6633
3696	P	1445
5682	U	5685
5494	U	59284
1983	P	8669
1909	P	114
2022	P	4090
1020	P	4188
83737	N	7040
6256	P	4023
5721	U	5693
51081	U	6122
5695	U	5685
650	P	90
3659	P	5699
5296	U	958
11146	P	6198
7046	P	960
80310	P	2268
7462	N	5321
5683	U	5710
10652	P	1313
6207	U	6223
5829	P	387
207	P	6224
5987	N	5925
3717	P	149233
7040	N	6198
6160	U	6231
7124	N	23315
6132	U	6147
3914	P	960
1956	P	3716
3082	P	5295
5711	P	8945
116832	U	3921
2887	U	2534
2185	U	8822
5717	U	5687
2829	P	3718
553	P	2769
1387	P	8092
640	P	27071
3458	N	3082
4791	U	6156
5465	P	4868
5717	P	51343
835	P	9020
1512	P	6439
81029	P	8326
23640	N	3303
525	P	8325
5494	N	8312
9133	U	983
10393	N	891
5721	P	1163
5581	N	6915
2688	P	5972
27134	U	9071
10370	P	51
2475	U	5296
7324	U	8697
3718	P	23533
7175	P	51692
1910	U	5330
1288	P	3693
23129	P	8395
3693	U	87
6202	U	8661
5058	P	7204
6198	P	6235
867	U	7409
85480	P	959
5595	P	30814
2534	U	7846
200576	N	85477
80310	P	6774
699	P	4193
5579	P	22808
1386	P	1466
23562	U	53842
6210	U	6217
5694	P	9978
919	P	3559
7472	P	8323
10193	N	2264
84131	U	10382
7283	U	80184
3672	P	5879
10971	U	867
10155	P	2908
92170	P	5334
10209	P	6205
3593	P	5970
6464	P	5601
4751	U	80321
2668	P	5290
1728	P	4790
4626	U	140465
7424	P	5156
3037	P	960
1855	U	4089
9475	P	4634
9690	U	5698
3000	U	9626
122953	U	1386
8878	U	4803
5778	N	5603
6387	P	2829
5595	P	1025
4233	P	7332
4763	P	2957
1280	P	3690
5934	N	4601
6464	U	7006
2357	P	5595
5170	P	26155
5579	P	6401
7422	P	53358
779	U	8913
3620	P	29126
2049	P	6093
5566	P	5979
367	U	7182
8874	P	4792
1896	P	10913
5629	P	6657
1232	U	94274
1956	U	5295
122809	N	3587
5728	N	10000
3667	P	238
8412	P	5879
4214	P	5600
5581	P	5062
5699	U	5717
2781	N	917
2056	U	3815
6232	U	6229
6792	P	4188
5347	U	22995
55787	N	4318
545	P	55120
3630	P	5501
5717	P	6500
3567	P	3558
324	U	90665
7454	P	1268
5900	P	5898
54971	N	595
4087	U	8928
140801	U	6228
5597	P	10611
5108	U	10142
6602	P	6446
140801	U	25873
3728	P	5467
10252	N	867
154	U	5576
23225	P	4116
1051	U	4609
5693	N	6622
2770	P	6464
1232	U	1906
56949	U	1161
6367	P	1230
6217	U	6210
1457	P	9616
7482	P	8322
5777	N	2056
8646	N	1482
3480	N	1499
6280	N	3458
9655	N	1439
1272	U	23114
5604	U	5894
6232	U	6189
1948	U	4690
5507	P	2997
5741	P	1390
6504	U	117157
5532	P	29882
885	P	4953
2185	P	7314
646048	U	87
3416	P	8881
1132	P	2773
8556	N	51434
3682	P	1399
2185	U	5297
8626	P	27113
3576	P	9170
5290	P	7409
2147	P	9002
9978	N	4087
9547	P	1237
11127	P	2736
5527	N	1385
3679	U	7094
10369	U	115727
2149	P	285
8454	N	1017
10637	N	7042
7283	U	80321
9861	U	51371
5037	P	55143
11064	U	9793
6714	P	6774
5197	P	2826
5534	U	808
8480	U	4927
958	P	3458
6258	P	79966
3655	U	7531
836	P	3875
55970	P	5291
3082	P	7422
974	P	5728
1019	P	7812
6997	P	5594
2178	P	80233
7422	P	5155
4193	N	7012
5705	U	5711
7161	P	10018
1025	U	23426
6134	U	6154
4254	P	836
3082	P	5335
6934	P	6932
6955	U	567
7010	U	6464
51257	P	1739
6143	U	6223
6159	U	6203
4149	P	2597
5008	P	6772
2324	P	23533
5506	N	808
6181	U	6209
2534	U	3122
9370	P	3576
2890	U	9463
6667	P	1134
3490	N	3630
2885	U	3560
1906	P	5595
27250	N	1981
784	U	786
857	P	7035
2242	U	3561
5707	P	51343
7852	P	998
4215	P	4792
890	P	1870
29979	U	51371
5683	U	5686
3791	P	998
5903	U	9631
6853	N	2781
3055	P	5159
5023	U	6261
80254	U	80321
8874	P	5879
7058	P	3679
81929	P	6634
5899	P	10928
25942	U	3066
65125	P	5528
92140	N	6506
26270	U	8454
6230	U	6234
11064	U	8636
65123	U	8204
4217	U	7189
1020	P	7157
3694	U	8516
2099	P	2774
2264	P	6696
64223	P	8663
10817	U	6654
3204	N	3725
5500	N	5347
9972	P	6633
246184	U	27338
6198	P	6206
3695	U	5582
5336	P	81579
3791	P	5294
835	U	4217
6383	P	5566
4254	P	2885
5530	N	775
3479	N	55558
29108	P	8743
6152	U	6217
25780	P	22808
3381	P	3688
9631	P	25929
3656	U	4615
2885	U	2889
7187	N	115650
1437	P	1230
7465	P	7791
10370	P	1374
122706	U	5689
5563	P	9775
7124	P	8491
10369	U	778
10399	U	2534
4609	N	9063
5714	U	80227
3912	P	3694
3643	U	6777
27302	P	92
5058	P	55616
29780	U	60
4087	U	4205
3497	P	7409
10565	P	375
2919	P	10663
2790	P	5290
2693	P	2688
4803	P	25759
27236	N	375
10010	P	9020
4089	P	5430
11224	U	6188
3908	U	7532
5427	P	5982
4914	U	5335
2248	P	6696
5771	N	3569
11258	U	10382
3135	P	3812
5590	P	4678
6773	P	8651
1601	U	1857
11047	N	6622
831	N	3688
3105	N	940
11035	P	5340
1843	N	5600
6195	N	4661
79658	P	6188
5688	U	51377
2114	P	1436
5434	U	2965
6363	P	643
5701	U	9690
9097	P	7852
7477	P	2535
2274	U	3693
5501	N	10398
4599	N	10542
51107	P	28514
7443	P	3725
10498	P	1769
983	U	5566
9846	P	259230
23624	N	3717
973	U	4067
4904	P	10544
6932	P	3725
1196	P	8893
3055	U	3569
5588	P	150084
10787	P	10094
11065	U	51529
10297	U	1499
9212	P	2017
5255	U	805
3440	U	3454
6714	P	25791
4205	P	3725
6256	P	1622
7132	P	7133
4089	P	6932
4691	N	4193
5923	U	778
5468	U	5468
5685	U	5700
348995	P	7884
2151	P	9002
664	N	598
1499	U	5663
7535	U	919
5581	P	5335
1857	N	4855
6424	N	80326
3673	P	1398
6093	P	10627
29945	P	7324
5156	P	5295
9655	N	3572
5880	P	8396
5696	N	6622
4149	P	648
5695	U	5714
51035	P	1163
6198	P	7249
5867	U	80230
7124	N	2192
2887	U	5777
7145	U	7414
11059	N	2261
3111	P	920
7040	P	54829
140801	U	6176
7450	N	7057
10926	U	10926
8202	P	595
7124	P	836
5534	P	51433
5241	P	5291
2046	P	23533
1742	P	2885
11097	P	65109
1154	N	2690
5573	N	5595
3556	P	5970
9978	P	7314
4843	P	3592
122809	N	3561
1316	P	3480
10498	U	5914
5924	U	781
7465	P	3190
2264	U	8074
3312	N	5599
10746	P	5607
4092	N	4093
22801	U	83660
2257	U	6654
147746	P	83605
613	P	1796
7040	P	6513
2645	P	4214
6772	P	4609
10683	P	4855
1457	P	6622
7029	P	1066
959	N	3558
701	N	64682
2073	P	6118
5693	P	9978
3416	U	5719
23233	U	3315
8554	N	6777
5087	P	648
990	P	472
28992	P	8321
4233	P	2017
7432	P	5743
3683	P	10451
732	P	735
2071	P	7508
5691	P	51433
4686	U	6222
493	U	933
998	P	6300
3458	N	3316
9491	U	5711
773	U	59285
3606	N	928
25	P	613
925	N	6426
1445	P	5290
5529	U	8313
3574	P	4582
5294	P	5595
148	P	9630
107	P	5613
1956	U	6456
5599	P	5465
7430	U	94274
660	P	3141
29979	U	5690
5594	P	2885
1387	P	10011
3914	U	7534
2557	U	2559
2185	N	3737
2004	U	3398
5300	P	673
6774	P	11040
8395	P	7454
11040	P	94104
960	P	79923
369	P	2048
4773	P	5796
3643	P	5777
29851	P	5294
3673	U	64098
10155	P	7027
408	N	2150
2322	P	5293
8913	U	784
780	P	55796
161	P	1950
25	P	1020
6258	U	3164
11116	U	10382
1129	P	2769
5228	P	2321
8767	P	5599
6170	U	6191
5688	U	5716
5970	N	4199
916	P	53358
7469	U	5436
1386	P	7042
23643	P	3551
3551	U	7128
6203	U	6204
7474	P	54331
3113	P	920
5684	U	51035
3416	U	5718
26354	P	7157
3559	P	3845
56924	P	8805
11200	N	5923
2767	P	5290
2885	P	2885
55534	U	8850
100291837	U	6231
2740	P	7054
374	P	4318
83605	P	1432
140801	U	6134
51561	P	3553
7048	P	5519
7124	P	1147
1019	P	4194
3932	N	2041
57697	P	2176
774	U	8912
6009	N	673
100291837	U	3921
4214	P	5599
6882	U	2957
5076	N	1672
5594	N	7533
1284	P	3672
7480	P	8322
1051	P	5657
2512	U	100291837
1234	U	156
10524	P	57678
355	P	6416
51434	P	10393
5578	P	22800
2690	P	3718
4261	P	6872
3827	N	4846
6217	U	6235
1293	P	3678
5578	P	7529
53615	N	333929
3454	P	3716
7535	U	1398
3645	P	5293
6498	P	7040
5568	P	1387
1742	U	9229
5578	P	6383
857	U	94
5590	P	1147
5922	N	4893
5045	P	6649
6261	U	777
3040	U	6167
6204	U	6203
3675	U	3688
6227	U	6222
161742	N	9584
8878	P	3551
942	N	3122
1366	U	9076
868	P	8503
5695	U	51035
5924	U	775
6804	N	10368
5645	P	2150
5295	P	207
25759	U	3558
5718	P	8697
1874	U	5925
843	P	6416
11190	U	55142
[truncated: 60,938 more rows]
