# Supplementary material for: Properties of Boolean dynamics by node classification using feedback loops in a network
Source: BMC Syst Biol. 2016 Aug 24;10(1):83. doi: 10.1186/s12918-016-0322-z (PMC4997653; doi:10.1186/s12918-016-0322-z)
Supplement: Additional file 1: Table S1. — Dataset of KEGG network. It consists of 1659 genes and 7964 interactions constructed by integrating all the human signaling pathways in the KEGG (Kyoto Encyclopedia of Genes and Genomes) database. Table S2. Dataset of WANG network. It consists of 6306 genes and 62,937 interactions downloaded from http://www.bri.nrc.ca/wang. Table S3. Detailed analysis result of the KEGG network. It includes information about essential genes, disease genes, drug targets, NRU/NRD genes, and perturbation-sustainable probabilities in the KEGG network. Table S4. Detailed analysis result of the WANG network. It includes information about essential genes, disease genes, drug targets, NRU/NRD genes, and perturbation-sustainable probabilities in the WANG network. (ZIP 352 kb) [file 12918_2016_322_MOESM1_ESM.zip › S3_Table.txt]

Entrez_ID	Essential(1:True,0:False)	Disease(1:True,0:False)	DrugTarget(1:True,0:False)	NRU(1:True,0:False)	NRD(1:True,0:False)	Perturbation_Sustainable_Probability
940	0	0	0	0	0	1.000000000000000
5818	0	1	0	0	0	1.000000000000000
3827	0	1	0	0	0	1.000000000000000
3818	0	1	0	0	0	1.000000000000000
2161	0	1	0	0	0	1.000000000000000
1499	1	1	1	0	0	1.000000000000000
942	0	0	1	1	0	0.500000000000000
941	0	0	1	0	0	0.500000000000000
3689	1	1	1	0	0	0.500000000000000
3683	0	0	1	0	0	0.500000000000000
2885	1	0	1	0	0	0.500000000000000
2534	1	0	1	0	0	0.500000000000000
1027	1	1	0	0	0	0.500000000000000
2147	1	1	1	0	0	0.333333333333333
1028	1	1	0	0	0	0.333333333333333
1017	1	0	1	0	0	0.333333333333333
9134	1	0	0	0	0	0.166666666666667
898	1	0	0	0	0	0.166666666666667
7157	1	1	1	0	0	0.166666666666667
3385	0	0	0	0	0	0.166666666666667
3384	0	0	0	0	0	0.166666666666667
3383	0	1	1	0	0	0.166666666666667
5624	1	1	1	0	0	0.142857142857143
5336	0	1	0	0	0	0.142857142857143
5335	1	0	0	0	0	0.142857142857143
4193	1	1	1	0	0	0.142857142857143
1026	1	0	0	1	0	0.111111111111111
83593	0	0	0	1	0	0.083333333333333
5908	1	0	0	0	0	0.083333333333333
5906	0	0	0	0	0	0.083333333333333
5728	1	1	0	1	0	0.083333333333333
208	1	1	1	1	0	0.083333333333333
207	1	1	1	1	0	0.083333333333333
1956	1	1	1	0	0	0.083333333333333
10000	1	0	0	1	0	0.083333333333333
51744	0	1	0	0	0	0.076923076923077
5582	0	1	0	0	0	0.066666666666667
5579	0	0	1	0	0	0.066666666666667
5578	0	0	1	0	0	0.066666666666667
1399	1	0	0	0	0	0.066666666666667
1398	1	0	0	0	0	0.066666666666667
3684	0	1	0	0	0	0.055555555555556
8826	0	0	0	0	0	0.047619047619048
7525	1	0	1	1	0	0.047619047619048
7056	0	1	1	0	0	0.047619047619048
6714	1	0	1	0	0	0.047619047619048
5797	0	0	0	1	0	0.047619047619048
5792	0	0	0	1	0	0.047619047619048
5787	0	0	1	1	0	0.047619047619048
5770	1	1	1	1	0	0.047619047619048
57680	0	0	0	1	0	0.047619047619048
56998	1	0	0	1	0	0.047619047619048
5663	1	1	0	1	0	0.047619047619048
5627	0	1	1	1	0	0.047619047619048
52	0	0	1	1	0	0.047619047619048
5104	1	0	1	1	0	0.047619047619048
462	1	1	1	1	0	0.047619047619048
4233	1	1	1	1	0	0.047619047619048
3480	1	1	1	1	0	0.047619047619048
3053	0	1	1	1	0	0.047619047619048
2932	1	0	1	0	0	0.047619047619048
2241	0	0	0	1	0	0.047619047619048
2159	1	1	1	0	0	0.047619047619048
2	0	1	1	1	0	0.047619047619048
2064	1	1	1	1	0	0.047619047619048
1460	0	0	0	1	0	0.047619047619048
1459	1	0	1	1	0	0.047619047619048
1457	0	0	1	1	0	0.047619047619048
9863	0	0	0	1	0	0.041666666666667
260425	0	0	0	1	0	0.041666666666667
11069	0	0	0	1	0	0.041666666666667
10411	0	0	0	1	0	0.041666666666667
962	0	0	0	1	0	0.038461538461538
868	0	0	0	0	0	0.038461538461538
867	1	1	0	0	0	0.038461538461538
859	0	1	0	1	0	0.038461538461538
858	0	0	0	1	0	0.038461538461538
857	0	1	0	1	0	0.038461538461538
4068	0	1	0	0	0	0.038461538461538
23624	0	0	0	0	0	0.038461538461538
1946	1	0	0	1	0	0.038461538461538
1945	0	0	0	1	0	0.038461538461538
1944	1	0	0	1	0	0.038461538461538
1943	0	0	0	1	0	0.038461538461538
1942	0	0	0	1	0	0.038461538461538
2549	1	0	0	0	0	0.035714285714286
25	1	0	1	0	0	0.032258064516129
2158	1	1	1	0	0	0.028571428571429
731751	0	0	0	1	0	0.023809523809524
6647	1	1	1	1	0	0.023809523809524
596	0	0	1	1	0	0.023809523809524
5591	1	0	0	1	0	0.023809523809524
4194	1	0	0	1	0	0.023809523809524
2033	1	1	0	0	0	0.023809523809524
1387	1	1	1	0	0	0.023809523809524
1029	1	1	0	1	0	0.023809523809524
6494	0	0	0	1	0	0.020833333333333
2889	1	0	0	0	0	0.020833333333333
8660	1	1	0	0	0	0.017857142857143
8471	1	0	0	0	0	0.017857142857143
6464	1	0	0	0	0	0.017857142857143
613	1	1	0	1	0	0.017857142857143
53358	0	0	0	0	0	0.017857142857143
5159	1	1	1	1	0	0.017857142857143
5156	1	1	1	1	0	0.017857142857143
4254	0	1	0	1	0	0.017857142857143
399694	0	0	0	0	0	0.017857142857143
3937	1	0	0	0	0	0.017857142857143
3815	1	1	1	1	0	0.017857142857143
3667	0	1	1	0	0	0.017857142857143
3645	1	0	0	1	0	0.017857142857143
27040	1	0	0	0	0	0.017857142857143
25759	0	0	0	0	0	0.017857142857143
2323	0	0	0	1	0	0.017857142857143
2322	0	1	1	1	0	0.017857142857143
2263	1	1	1	1	0	0.017857142857143
2261	1	1	1	1	0	0.017857142857143
2260	1	1	1	1	0	0.017857142857143
2066	1	0	0	1	0	0.017857142857143
2065	1	1	0	1	0	0.017857142857143
10870	0	0	0	1	0	0.017857142857143
998	1	0	0	0	0	0.011904761904762
5881	1	0	0	0	0	0.011904761904762
5880	0	1	0	0	0	0.011904761904762
5879	1	0	1	0	0	0.011904761904762
3643	1	1	1	1	0	0.009615384615385
7035	1	0	1	1	0	0.009523809523810
5519	0	1	0	1	0	0.009523809523810
5518	0	0	1	1	0	0.009523809523810
5516	0	0	1	1	0	0.009523809523810
5515	1	0	1	1	0	0.009523809523810
4067	0	0	1	0	0	0.009523809523810
3791	1	1	1	1	0	0.009523809523810
2160	1	1	1	0	0	0.009523809523810
2155	1	1	1	1	0	0.009523809523810
2152	1	0	1	1	0	0.009523809523810
9542	1	0	0	1	0	0.008928571428571
3084	1	1	0	1	0	0.008928571428571
695	0	1	1	1	0	0.008403361344538
6850	1	0	1	0	0	0.008403361344538
5777	0	0	0	1	0	0.008403361344538
1857	0	0	0	0	0	0.007936507936508
1856	1	0	0	0	0	0.007936507936508
1855	1	0	0	0	0	0.007936507936508
7048	1	1	1	1	0	0.004761904761905
10842	0	1	0	1	0	0.004761904761905
5502	0	0	0	0	0	0.004629629629630
7535	0	0	1	0	0	0.004464285714286
5781	1	1	1	0	0	0.004464285714286
3688	1	0	1	0	0	0.004032258064516
3676	1	0	1	0	0	0.004032258064516
3696	0	0	0	1	0	0.003968253968254
3695	0	0	0	1	0	0.003968253968254
3694	0	0	0	1	0	0.003968253968254
3693	0	0	0	1	0	0.003968253968254
3691	1	1	0	1	0	0.003968253968254
3690	1	1	1	1	0	0.003968253968254
1445	1	0	1	0	0	0.003968253968254
810	0	0	0	0	0	0.003472222222222
808	0	0	0	0	0	0.003472222222222
805	0	0	0	0	0	0.003472222222222
801	0	0	1	0	0	0.003472222222222
51806	0	0	0	0	0	0.003472222222222
163688	0	0	0	0	0	0.003472222222222
80310	0	0	0	1	0	0.003401360544218
7424	1	0	0	1	0	0.003401360544218
7423	0	0	0	1	0	0.003401360544218
7422	1	1	1	1	0	0.003401360544218
7039	1	0	0	1	0	0.003401360544218
56034	1	0	0	1	0	0.003401360544218
5228	0	0	0	1	0	0.003401360544218
5155	1	0	0	1	0	0.003401360544218
5154	1	0	0	1	0	0.003401360544218
3630	1	1	1	1	0	0.003401360544218
3486	0	0	1	1	0	0.003401360544218
3479	1	1	1	1	0	0.003401360544218
3082	1	1	1	1	0	0.003401360544218
2277	0	0	0	1	0	0.003401360544218
1950	1	1	1	1	0	0.003401360544218
63928	0	0	0	0	0	0.003086419753086
5535	0	0	1	0	0	0.003086419753086
5534	0	0	1	0	0	0.003086419753086
5533	0	0	0	0	0	0.003086419753086
5532	0	0	0	0	0	0.003086419753086
5530	1	0	1	0	0	0.003086419753086
11261	0	0	0	0	0	0.003086419753086
685	0	0	0	1	0	0.002551020408163
2069	0	0	0	1	0	0.002551020408163
1839	1	0	0	1	0	0.002551020408163
145957	0	0	0	1	0	0.002551020408163
10718	0	0	0	1	0	0.002551020408163
5593	0	0	0	1	0	0.002380952380952
5592	1	0	0	1	0	0.002380952380952
2892	1	1	1	1	0	0.002380952380952
2891	1	0	1	0	0	0.002380952380952
2890	0	0	1	0	0	0.002380952380952
9564	1	0	0	0	0	0.002150537634409
8516	1	0	0	1	0	0.002150537634409
8515	0	0	0	1	0	0.002150537634409
3687	0	1	0	1	0	0.002150537634409
3685	1	0	1	1	0	0.002150537634409
3682	0	0	0	1	0	0.002150537634409
3681	0	0	0	1	0	0.002150537634409
3680	1	0	0	1	0	0.002150537634409
3679	1	1	0	1	0	0.002150537634409
3678	1	0	0	1	0	0.002150537634409
3675	1	1	0	1	0	0.002150537634409
3674	0	1	1	1	0	0.002150537634409
3673	1	0	0	1	0	0.002150537634409
3672	0	0	0	1	0	0.002150537634409
3655	1	1	0	1	0	0.002150537634409
285220	0	0	0	1	0	0.002150537634409
22801	0	0	0	1	0	0.002150537634409
2051	0	0	0	1	0	0.002150537634409
2050	1	0	1	1	0	0.002150537634409
2049	1	0	0	1	0	0.002150537634409
2048	1	1	0	1	0	0.002150537634409
2047	0	0	0	1	0	0.002150537634409
2046	0	0	0	1	0	0.002150537634409
2045	0	0	1	1	0	0.002150537634409
2044	0	0	0	1	0	0.002150537634409
2043	0	0	0	1	0	0.002150537634409
2042	1	0	0	1	0	0.002150537634409
2041	0	0	0	1	0	0.002150537634409
1969	0	1	1	1	0	0.002150537634409
919	0	1	1	0	0	0.002100840336134
7305	0	1	0	0	0	0.002100840336134
2207	1	0	1	0	0	0.002100840336134
9965	1	0	0	1	0	0.002032520325203
8823	0	0	0	1	0	0.002032520325203
8822	0	0	0	1	0	0.002032520325203
8817	1	0	0	1	0	0.002032520325203
8074	0	1	0	1	0	0.002032520325203
374	1	0	0	1	0	0.002032520325203
27006	0	0	0	1	0	0.002032520325203
26291	0	0	0	1	0	0.002032520325203
26281	0	1	0	1	0	0.002032520325203
2259	0	1	0	1	0	0.002032520325203
2258	0	0	0	1	0	0.002032520325203
2257	0	0	0	1	0	0.002032520325203
2256	0	0	0	1	0	0.002032520325203
2255	1	1	0	1	0	0.002032520325203
2254	1	1	0	1	0	0.002032520325203
2253	1	1	0	1	0	0.002032520325203
2252	0	0	0	1	0	0.002032520325203
2251	0	0	0	1	0	0.002032520325203
2250	0	0	0	1	0	0.002032520325203
2249	1	0	1	1	0	0.002032520325203
2248	1	1	0	1	0	0.002032520325203
2247	0	0	1	1	0	0.002032520325203
2246	0	0	1	1	0	0.002032520325203
9021	1	1	0	1	0	0.001373626373626
8835	0	0	0	1	0	0.001373626373626
8651	1	0	0	1	0	0.001373626373626
122809	0	0	0	1	0	0.001373626373626
9586	0	0	0	0	0	0.001322751322751
90993	0	0	0	0	0	0.001322751322751
85409	0	0	0	1	0	0.001322751322751
85407	1	0	0	1	0	0.001322751322751
84699	0	0	0	0	0	0.001322751322751
814	1	0	1	0	0	0.001322751322751
80319	0	0	0	1	0	0.001322751322751
64764	0	0	0	0	0	0.001322751322751
59343	0	0	0	1	0	0.001322751322751
5616	0	0	0	1	0	0.001322751322751
5613	0	0	0	1	0	0.001322751322751
5568	0	0	0	1	0	0.001322751322751
5567	1	0	0	1	0	0.001322751322751
5566	1	0	1	1	0	0.001322751322751
468	1	0	0	0	0	0.001322751322751
4089	1	1	0	1	0	0.001322751322751
4088	1	1	0	1	0	0.001322751322751
4087	1	0	0	1	0	0.001322751322751
2776	1	0	0	0	0	0.001322751322751
2775	1	0	0	0	0	0.001322751322751
148327	1	0	0	0	0	0.001322751322751
1385	1	1	1	0	0	0.001322751322751
10488	0	0	0	0	0	0.001322751322751
5501	1	0	1	0	0	0.001157407407407
5500	1	0	0	0	0	0.001157407407407
5499	0	0	1	0	0	0.001157407407407
8517	1	1	0	0	0	0.001050420168067
5602	0	1	1	0	0	0.001050420168067
5601	1	0	1	0	0	0.001050420168067
5599	1	0	1	0	0	0.001050420168067
5590	0	0	0	1	0	0.001050420168067
5581	0	0	0	1	0	0.001050420168067
5580	0	0	1	1	0	0.001050420168067
3932	0	0	1	0	0	0.001050420168067
3551	1	0	1	0	0	0.001050420168067
2475	1	0	1	1	0	0.001050420168067
1147	1	1	0	0	0	0.001050420168067
5747	1	0	1	0	0	0.000992063492063
2324	1	1	1	1	0	0.000992063492063
2321	1	0	1	1	0	0.000992063492063
7043	1	1	0	1	0	0.000952380952381
7042	1	0	0	1	0	0.000952380952381
7040	1	1	1	1	0	0.000952380952381
64750	0	0	0	1	0	0.000952380952381
57154	0	0	0	1	0	0.000952380952381
57292	0	0	0	1	0	0.000933706816060
3824	0	0	0	1	0	0.000933706816060
3821	0	0	0	1	0	0.000933706816060
3812	0	0	0	1	0	0.000933706816060
3811	0	1	0	1	0	0.000933706816060
3805	0	0	0	1	0	0.000933706816060
3804	0	0	0	1	0	0.000933706816060
3803	0	0	0	1	0	0.000933706816060
3802	0	0	0	1	0	0.000933706816060
9901	0	0	0	1	0	0.000915750915751
9855	0	0	0	0	0	0.000915750915751
89846	0	0	0	1	0	0.000915750915751
7410	0	0	0	0	0	0.000915750915751
7409	0	0	0	0	0	0.000915750915751
57522	0	0	0	1	0	0.000915750915751
55970	0	0	0	1	0	0.000915750915751
25791	0	0	0	1	0	0.000915750915751
23380	0	0	0	1	0	0.000915750915751
2245	0	1	0	1	0	0.000915750915751
1500	1	0	0	0	0	0.000915750915751
10928	0	0	0	0	0	0.000915750915751
10451	0	0	0	0	0	0.000915750915751
6868	1	1	1	1	0	0.000850340136054
4313	1	1	1	1	0	0.000850340136054
102	1	0	0	1	0	0.000850340136054
9846	0	0	0	0	0	0.000811688311688
5294	0	0	1	0	0	0.000694444444444
5293	0	0	1	0	0	0.000694444444444
5291	1	0	0	0	0	0.000694444444444
5290	1	1	1	0	0	0.000694444444444
6558	1	0	1	1	0	0.000661375661376
3784	0	1	1	1	0	0.000661375661376
80301	0	0	0	1	0	0.000482625482625
6092	1	1	0	1	0	0.000457875457875
6091	1	0	0	1	0	0.000457875457875
5900	0	0	0	0	0	0.000457875457875
5899	0	0	0	0	0	0.000457875457875
5898	0	0	0	0	0	0.000457875457875
9459	0	1	0	0	0	0.000396825396825
8874	0	0	0	1	0	0.000396825396825
8503	0	0	1	0	0	0.000396825396825
7074	0	0	0	1	0	0.000396825396825
55558	0	0	0	0	0	0.000396825396825
5365	0	0	0	1	0	0.000396825396825
5364	0	0	0	1	0	0.000396825396825
5362	0	0	0	0	0	0.000396825396825
5361	0	0	0	0	0	0.000396825396825
5296	0	0	1	0	0	0.000396825396825
5295	1	0	1	0	0	0.000396825396825
50649	0	0	0	1	0	0.000396825396825
4690	1	0	0	1	0	0.000396825396825
387	0	0	1	0	0	0.000396825396825
26230	0	0	0	1	0	0.000396825396825
23654	0	0	0	1	0	0.000396825396825
23533	0	0	0	0	0	0.000396825396825
2185	0	0	1	0	0	0.000396825396825
1793	0	0	0	0	0	0.000396825396825
1630	1	1	0	1	0	0.000396825396825
9475	1	0	1	0	0	0.000385802469136
79660	0	0	0	1	0	0.000385802469136
6093	1	0	1	0	0	0.000385802469136
5509	0	0	0	1	0	0.000385802469136
5507	1	0	0	1	0	0.000385802469136
5506	0	1	0	1	0	0.000385802469136
3707	1	0	0	1	0	0.000385802469136
3706	0	0	1	1	0	0.000385802469136
7097	0	1	1	1	0	0.000384024577573
818	0	0	1	0	0	0.000264550264550
817	0	0	0	0	0	0.000264550264550
816	0	0	1	0	0	0.000264550264550
815	0	0	1	0	0	0.000264550264550
9353	1	0	0	1	0	0.000228937728938
6585	0	0	0	1	0	0.000228937728938
9423	1	0	0	1	0	0.000198412698413
836	1	0	1	1	0	0.000198412698413
324	1	1	0	1	0	0.000198412698413
2242	1	0	0	1	0	0.000198412698413
10297	0	0	0	1	0	0.000198412698413
5595	0	0	1	1	0	0.000188964474679
5594	1	0	1	1	0	0.000188964474679
4261	0	1	0	1	0	0.000188964474679
4093	0	1	0	1	0	0.000188964474679
4090	1	0	0	1	0	0.000188964474679
4086	1	0	0	1	0	0.000188964474679
4893	1	1	0	0	0	0.000178922884237
3845	1	1	1	0	0	0.000178922884237
3265	0	1	1	0	0	0.000178922884237
6009	0	0	0	1	0	0.000175070028011
5563	0	0	0	1	0	0.000175070028011
5562	0	0	1	1	0	0.000175070028011
9978	0	0	0	1	0	0.000165343915344
8454	1	0	0	1	0	0.000165343915344
728622	0	0	0	1	0	0.000165343915344
6500	0	0	1	1	0	0.000165343915344
4092	0	1	0	1	0	0.000165343915344
4091	1	0	0	1	0	0.000165343915344
64221	1	1	0	1	0	0.000152625152625
649853	0	0	0	1	0	0.000133386688009
3135	0	1	0	1	0	0.000133386688009
3134	0	0	0	1	0	0.000133386688009
3133	0	0	0	1	0	0.000133386688009
3107	0	1	0	1	0	0.000133386688009
3106	0	1	1	1	0	0.000133386688009
3105	0	1	1	1	0	0.000133386688009
9020	0	0	0	0	0	0.000131302521008
8915	1	1	0	1	0	0.000131302521008
84433	0	0	0	1	0	0.000131302521008
5588	0	0	1	1	0	0.000131302521008
55844	0	0	0	1	0	0.000131302521008
5522	0	0	0	1	0	0.000131302521008
5521	0	1	0	1	0	0.000131302521008
5520	0	0	1	1	0	0.000131302521008
10892	0	0	0	1	0	0.000131302521008
624	1	0	1	1	0	0.000130821559393
623	0	0	0	1	0	0.000130821559393
1133	0	0	1	1	0	0.000130821559393
1132	0	0	1	1	0	0.000130821559393
1131	0	1	1	1	0	0.000130821559393
1129	0	0	1	1	0	0.000130821559393
1128	0	0	1	1	0	0.000130821559393
5058	0	0	0	0	0	0.000123456790123
83729	0	0	0	1	0	0.000119047619048
7044	0	0	0	1	0	0.000119047619048
4052	0	0	0	1	0	0.000119047619048
3626	0	0	0	1	0	0.000119047619048
3625	1	0	0	1	0	0.000119047619048
3624	1	0	0	1	0	0.000119047619048
1634	1	1	0	1	0	0.000119047619048
10637	0	0	0	1	0	0.000119047619048
5795	1	1	0	1	0	0.000101750101750
5605	0	1	0	0	0	0.000092592592593
930	0	1	0	1	0	0.000091575091575
7294	0	0	0	0	0	0.000091575091575
8326	1	0	0	1	0	0.000088183421517
8325	0	0	0	1	0	0.000088183421517
8324	0	0	0	1	0	0.000088183421517
8323	1	1	0	1	0	0.000088183421517
8322	1	1	0	1	0	0.000088183421517
8321	0	0	0	1	0	0.000088183421517
7976	1	0	0	1	0	0.000088183421517
7855	1	0	0	1	0	0.000088183421517
7450	0	1	1	1	0	0.000088183421517
7448	0	0	1	1	0	0.000088183421517
7148	0	1	0	1	0	0.000088183421517
7143	0	0	0	1	0	0.000088183421517
7060	0	0	0	1	0	0.000088183421517
7059	0	0	0	1	0	0.000088183421517
7058	1	1	0	1	0	0.000088183421517
7057	1	0	0	1	0	0.000088183421517
6696	0	0	0	1	0	0.000088183421517
63923	0	0	0	1	0	0.000088183421517
5649	0	1	0	1	0	0.000088183421517
50509	0	0	0	1	0	0.000088183421517
3918	1	1	0	1	0	0.000088183421517
3915	1	1	0	1	0	0.000088183421517
3914	0	1	0	1	0	0.000088183421517
3913	1	1	0	1	0	0.000088183421517
3912	1	0	0	1	0	0.000088183421517
3911	1	0	0	1	0	0.000088183421517
3910	1	0	0	1	0	0.000088183421517
3909	1	1	0	1	0	0.000088183421517
3908	1	1	0	1	0	0.000088183421517
3381	0	0	0	1	0	0.000088183421517
3371	0	0	0	1	0	0.000088183421517
2915	0	0	1	0	0	0.000088183421517
2911	1	0	1	0	0	0.000088183421517
284217	1	0	0	1	0	0.000088183421517
2535	0	0	0	1	0	0.000088183421517
2335	1	1	0	1	0	0.000088183421517
22798	0	0	0	1	0	0.000088183421517
1910	1	1	1	1	0	0.000088183421517
1906	1	0	0	1	0	0.000088183421517
1394	1	0	0	1	0	0.000088183421517
1392	1	1	1	1	0	0.000088183421517
131873	0	0	0	1	0	0.000088183421517
1311	0	1	1	1	0	0.000088183421517
1302	0	1	0	1	0	0.000088183421517
1301	0	1	0	1	0	0.000088183421517
1293	0	1	0	1	0	0.000088183421517
1292	0	1	0	1	0	0.000088183421517
1291	0	1	0	1	0	0.000088183421517
1290	1	1	0	1	0	0.000088183421517
1289	1	1	0	1	0	0.000088183421517
1288	0	1	0	1	0	0.000088183421517
1286	0	1	0	1	0	0.000088183421517
1284	0	1	0	1	0	0.000088183421517
1282	0	1	0	1	0	0.000088183421517
1281	1	1	1	1	0	0.000088183421517
1280	1	1	1	1	0	0.000088183421517
1278	0	1	1	1	0	0.000088183421517
1277	1	1	1	1	0	0.000088183421517
11211	0	0	0	1	0	0.000088183421517
1101	0	0	0	1	0	0.000088183421517
10319	0	1	0	1	0	0.000088183421517
7249	1	1	0	1	0	0.000087535014006
7248	1	1	0	1	0	0.000087535014006
8482	0	1	0	1	0	0.000082290980908
64218	0	1	0	1	0	0.000066137566138
6237	0	0	0	0	0	0.000066137566138
57715	0	0	0	1	0	0.000066137566138
54910	0	0	0	1	0	0.000066137566138
22808	0	0	0	0	0	0.000066137566138
22800	0	0	0	0	0	0.000066137566138
10509	0	0	0	1	0	0.000066137566138
10507	0	0	0	1	0	0.000066137566138
10505	0	0	0	1	0	0.000066137566138
8737	1	0	0	1	0	0.000043767507003
7186	1	0	0	1	0	0.000043767507003
84867	0	0	0	1	0	0.000036221385106
80824	0	0	0	1	0	0.000036221385106
5801	0	0	0	1	0	0.000036221385106
5778	0	0	0	1	0	0.000036221385106
5604	1	1	1	0	0	0.000036221385106
3312	0	0	1	1	0	0.000036221385106
3310	0	0	0	1	0	0.000036221385106
3306	1	0	0	1	0	0.000036221385106
3305	0	0	0	1	0	0.000036221385106
3304	0	0	0	1	0	0.000036221385106
3303	0	0	1	1	0	0.000036221385106
2122	1	1	0	1	0	0.000036221385106
1852	1	0	0	1	0	0.000036221385106
1850	0	0	0	1	0	0.000036221385106
1849	0	0	0	1	0	0.000036221385106
1848	0	0	0	1	0	0.000036221385106
1847	0	0	0	1	0	0.000036221385106
1846	0	0	0	1	0	0.000036221385106
1845	0	0	0	1	0	0.000036221385106
1844	0	0	0	1	0	0.000036221385106
1843	0	0	0	1	0	0.000036221385106
11221	0	0	0	1	0	0.000036221385106
11072	0	0	0	1	0	0.000036221385106
887	0	0	1	1	0	0.000026994924954
886	0	0	1	1	0	0.000026994924954
7201	0	0	0	1	0	0.000026994924954
6915	0	1	1	1	0	0.000026994924954
6870	0	1	0	1	0	0.000026994924954
6869	0	0	1	1	0	0.000026994924954
6865	0	0	0	1	0	0.000026994924954
5737	1	0	1	1	0	0.000026994924954
5733	0	0	1	1	0	0.000026994924954
5731	0	0	1	1	0	0.000026994924954
5724	0	0	0	1	0	0.000026994924954
57105	0	0	1	1	0	0.000026994924954
56413	0	0	0	1	0	0.000026994924954
553	0	0	1	1	0	0.000026994924954
552	0	0	1	1	0	0.000026994924954
5021	1	0	1	1	0	0.000026994924954
4923	0	0	0	1	0	0.000026994924954
3973	1	1	1	1	0	0.000026994924954
3358	1	0	1	1	0	0.000026994924954
3357	1	0	1	1	0	0.000026994924954
3356	0	1	1	1	0	0.000026994924954
3269	0	0	1	1	0	0.000026994924954
2925	0	0	0	1	0	0.000026994924954
2798	0	1	1	1	0	0.000026994924954
2149	1	0	1	0	0	0.000026994924954
1909	1	1	1	1	0	0.000026994924954
185	1	1	1	1	0	0.000026994924954
148	0	0	1	1	0	0.000026994924954
147	0	0	1	1	0	0.000026994924954
146	0	0	1	1	0	0.000026994924954
10800	0	0	1	1	0	0.000026994924954
4659	1	0	0	0	0	0.000026455026455
8440	1	0	0	1	0	0.000024801587302
9181	0	0	0	1	0	0.000017253278123
9138	0	0	0	0	0	0.000017253278123
7070	0	0	0	1	0	0.000017253278123
5583	0	1	0	1	0	0.000017253278123
394	1	0	0	1	0	0.000017253278123
2909	1	0	0	1	0	0.000017253278123
23365	0	1	0	0	0	0.000017253278123
369	1	0	1	0	0	0.000015432098765
29851	0	1	0	1	0	0.000015432098765
2773	0	1	0	0	0	0.000015432098765
2771	1	1	0	0	0	0.000015432098765
2770	0	0	0	0	0	0.000015432098765
23308	0	0	0	1	0	0.000015432098765
3972	1	0	0	1	0	0.000013497462477
2797	0	0	0	1	0	0.000013497462477
2796	0	0	0	1	0	0.000013497462477
1081	1	0	1	1	0	0.000013497462477
1949	0	0	0	1	0	0.000008267195767
1948	1	0	0	1	0	0.000008267195767
1947	0	1	0	1	0	0.000008267195767
9693	0	0	0	1	0	0.000005511463845
6655	0	0	0	0	0	0.000005511463845
6654	1	1	0	0	0	0.000005511463845
5924	0	0	0	1	0	0.000005511463845
5923	0	0	0	1	0	0.000005511463845
5922	0	0	0	0	0	0.000005511463845
5921	1	1	0	1	0	0.000005511463845
4763	1	1	0	1	0	0.000005511463845
25780	0	0	0	1	0	0.000005511463845
115727	0	0	0	1	0	0.000005511463845
10235	0	0	0	1	0	0.000005511463845
10125	0	0	0	0	0	0.000005511463845
2768	1	0	0	0	0	0.000004313319531
10672	1	0	0	0	0	0.000004313319531
5646	0	0	1	1	0	0.000003856417851
5645	0	1	0	1	0	0.000003856417851
5644	0	1	1	1	0	0.000003856417851
5340	1	1	1	0	0	0.000003856417851
3001	0	0	0	1	0	0.000003856417851
1511	0	0	1	1	0	0.000003856417851
89780	1	0	0	1	0	0.000003834061805
81029	0	0	0	1	0	0.000003834061805
80326	0	1	0	1	0	0.000003834061805
7484	1	0	0	1	0	0.000003834061805
7483	0	0	0	1	0	0.000003834061805
7482	0	0	0	1	0	0.000003834061805
7481	1	0	0	1	0	0.000003834061805
7480	0	1	0	1	0	0.000003834061805
7479	0	0	0	1	0	0.000003834061805
7478	0	0	0	1	0	0.000003834061805
7477	1	0	0	1	0	0.000003834061805
7476	1	1	0	1	0	0.000003834061805
7475	0	0	0	1	0	0.000003834061805
7474	1	1	0	1	0	0.000003834061805
7473	1	1	0	1	0	0.000003834061805
7472	1	0	0	1	0	0.000003834061805
7471	1	0	0	1	0	0.000003834061805
6425	0	0	0	1	0	0.000003834061805
6424	0	0	0	1	0	0.000003834061805
6423	1	0	0	1	0	0.000003834061805
6422	1	0	0	1	0	0.000003834061805
54361	1	1	0	1	0	0.000003834061805
51384	0	0	0	1	0	0.000003834061805
27289	0	0	0	0	0	0.000002156659765
7852	1	1	1	1	0	0.000001714677641
5998	0	0	0	1	0	0.000001714677641
1902	1	0	0	1	0	0.000001714677641
1813	1	1	1	1	0	0.000001714677641
843	0	1	0	1	0	0.000001543209877
842	1	0	0	1	0	0.000001543209877
841	1	1	0	1	0	0.000001543209877
7850	0	0	0	1	0	0.000001543209877
7132	1	1	1	1	0	0.000001543209877
3554	0	0	1	1	0	0.000001543209877
331	1	1	1	1	0	0.000001543209877
330	0	0	0	1	0	0.000001543209877
329	0	0	0	1	0	0.000001543209877
3002	0	0	1	1	0	0.000001543209877
990	0	1	0	0	1	0.000000000000000
9900	1	0	1	1	1	0.000000000000000
9899	1	0	0	1	1	0.000000000000000
983	0	0	1	1	1	0.000000000000000
9794	1	0	0	1	1	0.000000000000000
9706	0	0	0	1	1	0.000000000000000
9672	0	1	0	1	1	0.000000000000000
9655	0	0	0	1	1	0.000000000000000
9641	0	0	0	1	1	0.000000000000000
9630	0	0	0	0	1	0.000000000000000
9612	0	0	0	1	1	0.000000000000000
961	0	0	0	1	1	0.000000000000000
960	0	1	1	1	1	0.000000000000000
959	0	1	0	1	1	0.000000000000000
958	0	1	0	1	1	0.000000000000000
9575	0	0	0	1	1	0.000000000000000
9541	0	0	0	1	1	0.000000000000000
948	0	1	0	1	1	0.000000000000000
9470	0	0	0	1	1	0.000000000000000
9451	1	1	0	1	1	0.000000000000000
94	1	1	1	1	1	0.000000000000000
9350	0	0	0	1	0	0.000000000000000
93408	0	0	0	0	1	0.000000000000000
93	1	1	0	1	1	0.000000000000000
929	0	0	0	1	0	0.000000000000000
926	0	0	0	1	1	0.000000000000000
9253	1	0	0	1	1	0.000000000000000
9252	0	0	0	1	1	0.000000000000000
925	1	1	0	1	1	0.000000000000000
9241	1	1	0	1	1	0.000000000000000
92	1	0	0	1	1	0.000000000000000
91807	0	0	0	0	1	0.000000000000000
9180	0	1	0	0	1	0.000000000000000
9133	1	0	0	1	1	0.000000000000000
91	1	0	1	1	1	0.000000000000000
9088	0	0	0	1	1	0.000000000000000
9063	0	0	0	1	1	0.000000000000000
9047	0	0	0	1	1	0.000000000000000
90249	0	0	0	1	1	0.000000000000000
90	1	1	1	1	1	0.000000000000000
9002	0	0	0	0	1	0.000000000000000
8976	1	0	0	0	1	0.000000000000000
896	1	0	0	0	1	0.000000000000000
8945	1	0	0	1	1	0.000000000000000
894	1	0	0	0	1	0.000000000000000
8936	1	0	0	0	1	0.000000000000000
891	1	0	0	1	1	0.000000000000000
890	1	0	1	0	1	0.000000000000000
8900	1	0	0	0	1	0.000000000000000
8877	1	0	0	0	1	0.000000000000000
8864	0	1	0	1	1	0.000000000000000
8863	0	0	0	1	1	0.000000000000000
8850	1	0	1	1	1	0.000000000000000
8837	0	0	0	1	0	0.000000000000000
8797	0	0	0	1	0	0.000000000000000
8795	0	1	0	1	0	0.000000000000000
8794	0	0	0	1	0	0.000000000000000
8793	0	0	0	1	0	0.000000000000000
8792	0	1	0	1	1	0.000000000000000
8772	1	1	0	1	0	0.000000000000000
8771	0	0	0	1	1	0.000000000000000
8764	0	0	0	1	1	0.000000000000000
8743	0	0	0	1	0	0.000000000000000
8740	0	0	0	1	1	0.000000000000000
8717	0	0	0	1	0	0.000000000000000
8681	0	0	0	0	1	0.000000000000000
8650	1	0	0	1	1	0.000000000000000
8646	1	0	0	1	1	0.000000000000000
8633	1	0	0	1	1	0.000000000000000
8625	0	1	0	1	1	0.000000000000000
862	0	0	0	1	1	0.000000000000000
861	1	1	0	1	1	0.000000000000000
8600	0	1	1	1	1	0.000000000000000
8590	0	0	0	1	1	0.000000000000000
8569	0	0	0	1	1	0.000000000000000
8554	1	0	0	1	1	0.000000000000000
85480	0	0	0	1	1	0.000000000000000
85477	0	0	0	0	1	0.000000000000000
85417	0	0	0	1	1	0.000000000000000
85366	0	1	0	0	1	0.000000000000000
84647	0	0	0	0	1	0.000000000000000
84612	0	0	0	0	1	0.000000000000000
84552	0	0	0	0	1	0.000000000000000
84448	0	0	0	0	1	0.000000000000000
84441	0	0	0	1	1	0.000000000000000
84134	0	0	0	1	1	0.000000000000000
8408	0	0	0	1	1	0.000000000000000
840	1	0	1	1	1	0.000000000000000
8399	0	0	0	0	1	0.000000000000000
8398	1	1	1	0	1	0.000000000000000
8396	1	0	0	1	1	0.000000000000000
8395	0	0	0	1	1	0.000000000000000
8394	0	0	0	1	1	0.000000000000000
8392	0	0	0	1	1	0.000000000000000
839	0	0	0	1	1	0.000000000000000
8390	0	0	0	1	1	0.000000000000000
8388	0	0	0	1	1	0.000000000000000
8387	0	0	0	1	1	0.000000000000000
8386	0	0	0	1	1	0.000000000000000
8385	0	0	0	1	1	0.000000000000000
8383	0	0	0	1	1	0.000000000000000
83756	0	0	0	1	1	0.000000000000000
83700	1	1	0	0	1	0.000000000000000
83439	0	0	0	0	1	0.000000000000000
8302	0	0	0	1	1	0.000000000000000
8200	1	1	0	1	1	0.000000000000000
81873	0	0	0	0	1	0.000000000000000
81797	0	0	0	1	1	0.000000000000000
81697	0	0	0	1	1	0.000000000000000
81696	0	0	0	1	1	0.000000000000000
81624	0	1	0	0	1	0.000000000000000
81607	0	1	0	1	1	0.000000000000000
81579	0	0	0	0	1	0.000000000000000
81472	0	0	0	1	1	0.000000000000000
81470	0	0	0	1	1	0.000000000000000
81469	0	0	0	1	1	0.000000000000000
81448	0	0	0	1	1	0.000000000000000
81442	0	0	0	1	1	0.000000000000000
81399	0	0	0	1	1	0.000000000000000
81392	0	0	0	1	1	0.000000000000000
81328	0	0	0	1	1	0.000000000000000
81327	0	0	0	1	1	0.000000000000000
81318	0	0	0	1	1	0.000000000000000
81309	0	0	0	1	1	0.000000000000000
81300	0	0	0	1	1	0.000000000000000
81285	0	0	0	1	1	0.000000000000000
81282	0	0	0	1	1	0.000000000000000
81168	0	0	0	1	1	0.000000000000000
81127	0	0	0	1	1	0.000000000000000
81099	0	0	0	1	1	0.000000000000000
81061	0	0	0	1	1	0.000000000000000
81050	0	0	0	1	1	0.000000000000000
80835	0	0	0	1	1	0.000000000000000
80834	0	0	1	1	1	0.000000000000000
8027	1	0	0	1	1	0.000000000000000
79837	0	0	0	1	1	0.000000000000000
79544	0	0	0	1	1	0.000000000000000
79541	0	0	0	1	1	0.000000000000000
79501	0	0	0	1	1	0.000000000000000
79473	0	0	0	1	1	0.000000000000000
79345	0	0	0	1	1	0.000000000000000
79339	0	0	0	1	1	0.000000000000000
79324	0	0	0	1	1	0.000000000000000
7932	0	0	0	1	1	0.000000000000000
79317	0	0	0	1	1	0.000000000000000
79310	0	0	0	1	1	0.000000000000000
79295	0	0	0	1	1	0.000000000000000
79290	0	0	0	1	1	0.000000000000000
79139	0	0	0	1	1	0.000000000000000
7465	0	0	1	1	1	0.000000000000000
7454	1	1	1	0	1	0.000000000000000
7412	1	0	1	0	1	0.000000000000000
7299	0	1	1	0	1	0.000000000000000
7297	0	1	1	0	1	0.000000000000000
7253	0	1	1	1	1	0.000000000000000
7252	0	1	0	1	1	0.000000000000000
72	0	0	0	0	1	0.000000000000000
7189	1	0	0	1	1	0.000000000000000
7187	0	0	0	1	1	0.000000000000000
7173	0	1	1	1	1	0.000000000000000
7133	0	0	1	1	0	0.000000000000000
71	0	1	0	0	1	0.000000000000000
7124	1	1	1	1	0	0.000000000000000
7100	0	1	0	1	0	0.000000000000000
7099	0	1	1	1	0	0.000000000000000
7098	0	1	0	1	0	0.000000000000000
7046	1	1	1	1	1	0.000000000000000
7027	1	0	0	1	1	0.000000000000000
70	1	1	0	0	1	0.000000000000000
6934	1	1	0	0	1	0.000000000000000
6932	1	0	0	0	1	0.000000000000000
6885	1	0	0	0	1	0.000000000000000
6789	0	0	0	1	1	0.000000000000000
6788	0	0	0	1	1	0.000000000000000
6778	1	0	0	1	1	0.000000000000000
6777	1	1	1	0	1	0.000000000000000
6776	1	0	0	0	1	0.000000000000000
6775	0	1	0	1	1	0.000000000000000
6774	1	1	0	1	1	0.000000000000000
6773	0	0	0	1	1	0.000000000000000
6772	1	1	0	1	1	0.000000000000000
673	1	1	1	0	1	0.000000000000000
6688	1	0	0	1	1	0.000000000000000
6667	1	0	0	1	1	0.000000000000000
659	1	1	0	1	1	0.000000000000000
658	1	1	0	1	1	0.000000000000000
657	1	1	0	1	1	0.000000000000000
656	1	0	0	1	1	0.000000000000000
655	1	0	0	1	1	0.000000000000000
654	0	0	0	1	1	0.000000000000000
653888	0	0	0	0	1	0.000000000000000
653361	0	1	0	0	1	0.000000000000000
653	0	0	0	1	1	0.000000000000000
652671	0	0	0	1	1	0.000000000000000
652346	0	0	0	1	1	0.000000000000000
652	1	1	0	1	1	0.000000000000000
650832	0	0	0	0	1	0.000000000000000
650	1	1	0	1	1	0.000000000000000
648921	0	0	0	0	1	0.000000000000000
64840	0	1	0	1	0	0.000000000000000
646821	0	0	0	0	1	0.000000000000000
646048	0	0	0	0	1	0.000000000000000
64600	0	0	0	0	1	0.000000000000000
64321	1	1	0	1	1	0.000000000000000
6416	1	0	0	0	1	0.000000000000000
64109	0	1	0	0	1	0.000000000000000
6387	1	1	1	1	0	0.000000000000000
6385	0	0	0	1	1	0.000000000000000
6383	0	0	1	1	1	0.000000000000000
6382	1	0	0	1	1	0.000000000000000
637	0	0	0	1	1	0.000000000000000
6300	0	0	1	0	1	0.000000000000000
6199	0	0	0	0	1	0.000000000000000
6198	0	0	0	0	1	0.000000000000000
6197	1	1	0	1	0	0.000000000000000
6196	0	0	0	1	0	0.000000000000000
6195	0	0	1	1	0	0.000000000000000
60	0	1	0	0	1	0.000000000000000
5994	0	1	0	1	1	0.000000000000000
5993	0	1	0	1	1	0.000000000000000
5986	1	0	0	1	1	0.000000000000000
598	1	0	1	0	1	0.000000000000000
5970	1	0	0	0	1	0.000000000000000
595	0	1	1	0	1	0.000000000000000
5934	1	0	0	0	1	0.000000000000000
5933	1	0	0	0	1	0.000000000000000
5925	1	1	1	0	1	0.000000000000000
5914	1	1	1	1	1	0.000000000000000
59067	0	0	0	1	1	0.000000000000000
59	0	1	0	0	1	0.000000000000000
58985	0	0	0	0	1	0.000000000000000
5894	1	1	1	0	1	0.000000000000000
5871	0	0	0	1	1	0.000000000000000
58498	1	0	0	0	1	0.000000000000000
58494	0	0	0	0	1	0.000000000000000
5837	0	1	1	0	1	0.000000000000000
5836	0	1	1	0	1	0.000000000000000
5834	0	0	1	0	1	0.000000000000000
5829	1	0	0	0	1	0.000000000000000
5819	1	0	0	1	1	0.000000000000000
5817	0	0	1	1	1	0.000000000000000
58	1	1	1	0	1	0.000000000000000
57369	0	0	0	1	1	0.000000000000000
5726	0	1	0	1	1	0.000000000000000
5721	0	0	0	1	1	0.000000000000000
572	1	0	0	0	1	0.000000000000000
5720	0	0	0	1	1	0.000000000000000
57144	0	0	0	0	1	0.000000000000000
56924	0	0	0	0	1	0.000000000000000
56848	1	0	0	0	1	0.000000000000000
56832	0	0	0	1	1	0.000000000000000
56656	0	0	0	1	1	0.000000000000000
5664	1	1	0	1	1	0.000000000000000
56288	0	0	0	0	1	0.000000000000000
5618	1	0	1	0	1	0.000000000000000
5617	1	0	0	1	1	0.000000000000000
5609	1	0	0	0	1	0.000000000000000
5608	0	0	0	0	1	0.000000000000000
5607	1	0	0	0	1	0.000000000000000
5606	0	0	0	0	1	0.000000000000000
5603	0	0	0	0	1	0.000000000000000
5600	0	0	0	0	1	0.000000000000000
5598	1	0	0	1	1	0.000000000000000
55851	0	1	0	1	1	0.000000000000000
55845	0	0	0	0	1	0.000000000000000
5584	1	0	1	1	1	0.000000000000000
5577	0	0	0	1	1	0.000000000000000
5576	0	0	0	1	1	0.000000000000000
5575	0	0	0	1	1	0.000000000000000
55740	0	0	0	0	1	0.000000000000000
5573	1	1	1	1	1	0.000000000000000
5571	0	0	0	1	1	0.000000000000000
5565	0	0	1	1	1	0.000000000000000
5564	0	0	1	1	1	0.000000000000000
55534	0	0	0	1	1	0.000000000000000
5536	0	0	0	1	1	0.000000000000000
5495	0	0	0	1	1	0.000000000000000
5494	0	0	0	1	1	0.000000000000000
54567	1	0	0	1	1	0.000000000000000
54472	0	0	0	1	1	0.000000000000000
5443	0	1	1	1	1	0.000000000000000
54429	0	0	0	1	1	0.000000000000000
54205	0	1	1	1	0	0.000000000000000
54106	0	0	1	1	0	0.000000000000000
53944	0	0	1	1	1	0.000000000000000
53833	0	0	0	0	1	0.000000000000000
53832	0	0	0	0	1	0.000000000000000
5371	0	0	0	1	1	0.000000000000000
53632	0	0	0	1	1	0.000000000000000
5350	1	1	0	1	1	0.000000000000000
5347	0	0	1	1	1	0.000000000000000
5345	0	1	0	1	0	0.000000000000000
5337	0	0	1	0	1	0.000000000000000
5332	1	1	0	0	1	0.000000000000000
5331	1	0	0	0	1	0.000000000000000
5330	0	0	0	0	1	0.000000000000000
5329	0	0	1	0	1	0.000000000000000
5328	1	1	1	0	0	0.000000000000000
5327	1	1	1	0	0	0.000000000000000
5322	0	1	0	0	1	0.000000000000000
5321	1	0	1	0	1	0.000000000000000
5320	0	1	1	0	1	0.000000000000000
5319	0	0	1	0	1	0.000000000000000
5305	0	0	0	1	1	0.000000000000000
5265	0	1	1	1	0	0.000000000000000
5261	0	1	0	0	1	0.000000000000000
5260	0	0	0	0	1	0.000000000000000
5257	0	1	0	0	1	0.000000000000000
5256	0	1	0	0	1	0.000000000000000
5255	0	1	0	0	1	0.000000000000000
5217	0	0	1	0	1	0.000000000000000
5216	1	1	1	0	1	0.000000000000000
5187	0	0	0	1	1	0.000000000000000
51764	0	0	0	1	1	0.000000000000000
51701	1	0	0	1	1	0.000000000000000
5170	1	0	1	0	1	0.000000000000000
51588	1	0	0	1	1	0.000000000000000
51561	0	0	0	1	1	0.000000000000000
5153	0	0	1	0	1	0.000000000000000
51422	0	1	0	1	1	0.000000000000000
5140	0	0	1	1	1	0.000000000000000
5139	1	0	1	1	1	0.000000000000000
5137	0	0	0	0	1	0.000000000000000
5136	0	0	1	0	1	0.000000000000000
5132	0	0	1	1	1	0.000000000000000
51206	0	1	0	1	1	0.000000000000000
51176	1	0	0	0	1	0.000000000000000
51135	0	1	1	1	1	0.000000000000000
5111	0	0	0	1	1	0.000000000000000
51107	1	0	0	1	1	0.000000000000000
50855	0	0	0	0	1	0.000000000000000
50848	0	0	0	0	1	0.000000000000000
50840	0	0	0	1	1	0.000000000000000
50839	0	0	0	1	1	0.000000000000000
50838	0	0	0	1	1	0.000000000000000
50837	0	0	0	1	1	0.000000000000000
50836	0	0	0	1	1	0.000000000000000
50835	0	0	0	1	1	0.000000000000000
50834	0	0	0	1	1	0.000000000000000
50833	0	1	0	1	1	0.000000000000000
50832	0	0	0	1	1	0.000000000000000
50831	0	0	0	1	1	0.000000000000000
5063	0	1	0	0	1	0.000000000000000
5062	0	0	0	0	1	0.000000000000000
50616	0	0	0	1	1	0.000000000000000
50615	0	1	0	0	1	0.000000000000000
50604	0	0	0	1	1	0.000000000000000
5054	0	1	1	0	0	0.000000000000000
50508	0	0	0	0	1	0.000000000000000
50487	0	0	0	0	1	0.000000000000000
504189	0	0	0	1	1	0.000000000000000
5008	0	0	0	1	1	0.000000000000000
4995	0	0	0	1	1	0.000000000000000
4994	0	0	0	1	1	0.000000000000000
4993	0	0	0	1	1	0.000000000000000
4992	0	0	0	1	1	0.000000000000000
4991	0	0	0	1	1	0.000000000000000
4982	1	1	0	1	1	0.000000000000000
489	0	0	0	1	1	0.000000000000000
488	1	1	0	1	1	0.000000000000000
487	1	1	1	1	1	0.000000000000000
4862	0	0	0	1	1	0.000000000000000
4855	0	0	0	0	1	0.000000000000000
4854	0	1	0	0	1	0.000000000000000
4853	1	1	0	0	1	0.000000000000000
4851	1	1	0	0	1	0.000000000000000
4846	1	1	1	0	1	0.000000000000000
4838	1	1	0	1	1	0.000000000000000
4802	0	0	0	1	1	0.000000000000000
4801	0	0	0	1	1	0.000000000000000
4800	1	0	0	1	1	0.000000000000000
4792	1	1	0	0	1	0.000000000000000
4790	1	0	1	0	1	0.000000000000000
4776	1	0	0	0	1	0.000000000000000
4775	1	0	0	0	1	0.000000000000000
4773	0	0	0	0	1	0.000000000000000
4772	0	0	0	0	1	0.000000000000000
4747	0	1	0	1	1	0.000000000000000
4689	0	1	0	0	1	0.000000000000000
4688	0	1	0	0	1	0.000000000000000
4638	0	1	0	0	1	0.000000000000000
4636	0	0	0	0	1	0.000000000000000
4633	1	1	0	0	1	0.000000000000000
4616	0	0	0	1	1	0.000000000000000
4615	0	1	0	1	0	0.000000000000000
4609	1	1	0	1	1	0.000000000000000
442361	0	0	0	1	1	0.000000000000000
442194	0	0	0	1	1	0.000000000000000
442191	0	0	0	1	1	0.000000000000000
442186	0	0	0	1	1	0.000000000000000
441933	0	0	0	1	1	0.000000000000000
441911	0	0	0	1	1	0.000000000000000
441670	0	0	0	1	1	0.000000000000000
441669	0	0	0	1	1	0.000000000000000
441639	0	0	0	1	1	0.000000000000000
441608	0	0	0	1	1	0.000000000000000
4352	1	1	0	0	1	0.000000000000000
4342	0	0	0	0	1	0.000000000000000
434	0	1	0	1	1	0.000000000000000
4301	1	0	1	0	1	0.000000000000000
4286	1	1	0	1	1	0.000000000000000
4242	0	0	0	1	1	0.000000000000000
4217	0	0	0	1	1	0.000000000000000
4216	0	0	0	1	1	0.000000000000000
4215	1	0	0	1	1	0.000000000000000
4214	0	1	0	0	1	0.000000000000000
4157	0	1	0	1	1	0.000000000000000
4149	1	1	0	1	1	0.000000000000000
409	0	0	0	1	1	0.000000000000000
406	0	0	0	1	1	0.000000000000000
4055	0	0	0	1	1	0.000000000000000
4050	0	0	0	1	1	0.000000000000000
4049	0	1	1	1	0	0.000000000000000
402317	0	0	0	1	1	0.000000000000000
402135	0	0	0	1	1	0.000000000000000
401994	0	0	0	1	1	0.000000000000000
401993	0	0	0	1	1	0.000000000000000
401992	0	0	0	1	1	0.000000000000000
401667	0	0	0	1	1	0.000000000000000
401666	0	0	0	1	1	0.000000000000000
401665	0	0	0	1	1	0.000000000000000
401427	0	0	0	1	1	0.000000000000000
3991	1	0	0	1	1	0.000000000000000
3985	1	0	0	0	1	0.000000000000000
3984	0	0	0	0	1	0.000000000000000
3983	0	0	0	0	1	0.000000000000000
3977	1	1	0	0	1	0.000000000000000
3976	1	0	0	1	1	0.000000000000000
3955	1	1	0	1	1	0.000000000000000
3953	0	0	0	0	1	0.000000000000000
3952	1	0	0	1	1	0.000000000000000
393046	0	0	0	1	1	0.000000000000000
392392	0	0	0	1	1	0.000000000000000
392391	0	0	0	1	1	0.000000000000000
392390	0	0	0	1	1	0.000000000000000
392376	0	0	0	1	1	0.000000000000000
392309	0	0	0	1	1	0.000000000000000
392255	1	1	0	1	1	0.000000000000000
392138	0	0	0	1	1	0.000000000000000
391211	0	0	0	1	1	0.000000000000000
391196	0	0	0	1	1	0.000000000000000
391195	0	0	0	1	1	0.000000000000000
391194	0	0	0	1	1	0.000000000000000
391192	0	0	0	1	1	0.000000000000000
391191	0	0	0	1	1	0.000000000000000
391190	0	0	0	1	1	0.000000000000000
391189	0	0	0	1	1	0.000000000000000
391114	0	0	0	1	1	0.000000000000000
391112	0	0	0	1	1	0.000000000000000
391109	0	0	0	1	1	0.000000000000000
391107	0	0	0	1	1	0.000000000000000
390892	0	0	0	1	1	0.000000000000000
390883	0	0	0	1	1	0.000000000000000
390882	0	0	0	1	1	0.000000000000000
390649	0	0	0	1	1	0.000000000000000
390648	0	0	0	1	1	0.000000000000000
390538	0	0	0	1	1	0.000000000000000
390445	0	0	0	1	1	0.000000000000000
390442	0	0	0	1	1	0.000000000000000
390439	0	0	0	1	1	0.000000000000000
390437	0	0	0	1	1	0.000000000000000
390436	0	0	0	1	1	0.000000000000000
390433	0	0	0	1	1	0.000000000000000
390431	0	0	0	1	1	0.000000000000000
390429	0	0	0	1	1	0.000000000000000
390327	0	0	0	1	1	0.000000000000000
390326	0	0	0	1	1	0.000000000000000
390323	0	0	0	1	1	0.000000000000000
390321	0	0	0	1	1	0.000000000000000
390275	0	0	0	1	1	0.000000000000000
390265	0	0	0	1	1	0.000000000000000
390264	0	0	0	1	1	0.000000000000000
390261	0	0	0	1	1	0.000000000000000
390260	0	0	0	1	1	0.000000000000000
390201	0	0	0	1	1	0.000000000000000
390199	0	0	0	1	1	0.000000000000000
390197	0	0	0	1	1	0.000000000000000
390195	0	0	0	1	1	0.000000000000000
390191	0	0	0	1	1	0.000000000000000
390181	0	0	0	1	1	0.000000000000000
390174	0	0	0	1	1	0.000000000000000
390168	0	0	0	1	1	0.000000000000000
390167	0	0	0	1	1	0.000000000000000
390162	0	0	0	1	1	0.000000000000000
390157	0	0	0	1	1	0.000000000000000
390155	0	0	0	1	1	0.000000000000000
390154	0	0	0	1	1	0.000000000000000
390152	0	0	0	1	1	0.000000000000000
390151	0	0	0	1	1	0.000000000000000
390144	0	0	0	1	1	0.000000000000000
390142	0	0	0	1	1	0.000000000000000
390113	0	0	0	1	1	0.000000000000000
390093	0	0	0	1	1	0.000000000000000
390084	0	0	0	1	1	0.000000000000000
390083	0	0	0	1	1	0.000000000000000
390081	0	0	0	1	1	0.000000000000000
390079	0	0	0	1	1	0.000000000000000
390078	0	0	0	1	1	0.000000000000000
390077	0	0	0	1	1	0.000000000000000
390075	0	0	0	1	1	0.000000000000000
390072	0	0	0	1	1	0.000000000000000
390067	0	0	0	1	1	0.000000000000000
390066	0	0	0	1	1	0.000000000000000
390064	0	0	0	1	1	0.000000000000000
390063	0	0	0	1	1	0.000000000000000
390061	0	0	0	1	1	0.000000000000000
390059	0	0	0	1	1	0.000000000000000
390058	0	0	0	1	1	0.000000000000000
390054	0	0	0	1	1	0.000000000000000
390038	0	0	0	1	1	0.000000000000000
390037	0	0	0	1	1	0.000000000000000
390036	0	0	0	1	1	0.000000000000000
389090	0	0	0	1	1	0.000000000000000
387748	0	0	0	1	1	0.000000000000000
3823	0	0	0	1	1	0.000000000000000
3822	0	0	0	1	1	0.000000000000000
3810	0	0	0	1	1	0.000000000000000
3809	0	0	0	1	1	0.000000000000000
3808	0	0	0	1	1	0.000000000000000
3806	0	0	0	1	1	0.000000000000000
375790	0	1	0	1	1	0.000000000000000
375189	0	0	0	0	1	0.000000000000000
3745	0	0	0	1	1	0.000000000000000
3725	1	0	1	1	1	0.000000000000000
3718	0	1	1	0	1	0.000000000000000
3717	1	1	1	0	1	0.000000000000000
3716	1	0	0	0	1	0.000000000000000
3714	0	0	0	1	1	0.000000000000000
3702	0	1	1	0	1	0.000000000000000
3665	0	0	0	1	1	0.000000000000000
3663	0	1	0	1	1	0.000000000000000
3661	0	0	0	1	1	0.000000000000000
3656	0	0	0	1	1	0.000000000000000
3654	0	0	0	1	1	0.000000000000000
3601	0	0	0	0	1	0.000000000000000
3600	1	0	0	1	1	0.000000000000000
3598	0	0	0	0	1	0.000000000000000
3597	0	0	0	0	1	0.000000000000000
3596	0	1	0	1	1	0.000000000000000
3595	0	0	0	0	1	0.000000000000000
3594	0	1	0	0	1	0.000000000000000
3593	0	1	1	1	1	0.000000000000000
3592	0	0	0	1	1	0.000000000000000
3590	0	1	1	0	1	0.000000000000000
3589	0	0	0	1	1	0.000000000000000
3588	0	1	0	0	1	0.000000000000000
3587	0	1	0	0	1	0.000000000000000
3586	0	1	0	1	1	0.000000000000000
3581	0	0	0	0	1	0.000000000000000
3578	0	0	0	1	1	0.000000000000000
3575	0	1	0	0	1	0.000000000000000
3574	0	0	0	1	1	0.000000000000000
3572	1	0	0	0	1	0.000000000000000
3570	0	1	1	0	1	0.000000000000000
3569	0	1	1	1	1	0.000000000000000
3568	0	0	0	0	1	0.000000000000000
3567	1	0	1	1	1	0.000000000000000
3566	1	1	0	0	1	0.000000000000000
3565	1	0	0	1	1	0.000000000000000
3563	0	1	1	0	1	0.000000000000000
3562	1	0	1	1	1	0.000000000000000
3561	0	1	1	0	1	0.000000000000000
356	1	1	0	1	0	0.000000000000000
3560	0	0	1	0	1	0.000000000000000
3559	1	1	1	0	1	0.000000000000000
3558	0	0	1	1	1	0.000000000000000
3556	0	0	0	1	0	0.000000000000000
3553	0	1	1	1	0	0.000000000000000
3552	0	0	0	1	0	0.000000000000000
355	1	1	0	1	0	0.000000000000000
353500	1	0	0	1	1	0.000000000000000
353376	0	0	0	1	0	0.000000000000000
353164	0	0	0	1	1	0.000000000000000
3516	1	0	0	0	1	0.000000000000000
347468	0	0	0	1	1	0.000000000000000
347169	0	0	0	1	1	0.000000000000000
347168	0	0	0	1	1	0.000000000000000
3467	0	0	0	1	1	0.000000000000000
346562	0	0	0	1	1	0.000000000000000
346528	0	0	0	1	1	0.000000000000000
346525	0	0	0	1	1	0.000000000000000
346517	0	0	0	1	1	0.000000000000000
3460	0	1	1	0	1	0.000000000000000
3459	0	1	1	0	1	0.000000000000000
3458	1	1	1	1	1	0.000000000000000
3456	0	0	1	1	1	0.000000000000000
3455	0	1	1	0	1	0.000000000000000
345456	0	0	0	0	1	0.000000000000000
3454	0	0	1	0	1	0.000000000000000
3452	0	0	0	1	1	0.000000000000000
3451	0	0	0	1	1	0.000000000000000
3449	0	0	0	1	1	0.000000000000000
3448	0	0	0	1	1	0.000000000000000
3447	0	0	0	1	1	0.000000000000000
3446	0	0	0	1	1	0.000000000000000
3445	0	0	0	1	1	0.000000000000000
3444	0	0	0	1	1	0.000000000000000
3443	0	0	0	1	1	0.000000000000000
3442	0	0	0	1	1	0.000000000000000
3441	0	0	0	1	1	0.000000000000000
3440	0	0	0	1	1	0.000000000000000
3439	0	0	0	1	1	0.000000000000000
343563	0	0	0	1	1	0.000000000000000
343406	0	0	0	1	1	0.000000000000000
343173	0	0	0	1	1	0.000000000000000
343172	0	0	0	1	1	0.000000000000000
343171	0	0	0	1	1	0.000000000000000
343169	0	0	0	1	1	0.000000000000000
341799	0	0	0	1	1	0.000000000000000
341568	0	0	0	1	1	0.000000000000000
341418	0	0	0	1	1	0.000000000000000
341416	0	0	0	1	1	0.000000000000000
341276	0	0	0	1	1	0.000000000000000
341152	0	0	0	1	1	0.000000000000000
340980	0	0	0	1	1	0.000000000000000
338755	0	0	0	1	1	0.000000000000000
338751	0	0	0	1	1	0.000000000000000
338675	0	0	0	1	1	0.000000000000000
338674	0	0	0	1	1	0.000000000000000
338662	0	0	0	1	1	0.000000000000000
338398	0	0	0	1	1	0.000000000000000
338376	0	0	0	1	1	0.000000000000000
3363	0	0	1	1	1	0.000000000000000
3362	0	0	1	1	1	0.000000000000000
3361	0	0	0	1	1	0.000000000000000
3360	1	0	1	1	1	0.000000000000000
3339	1	1	1	1	1	0.000000000000000
3274	0	0	1	1	1	0.000000000000000
32	0	0	1	1	1	0.000000000000000
317	1	0	1	1	0	0.000000000000000
31	1	1	1	1	1	0.000000000000000
30837	1	0	0	1	1	0.000000000000000
30814	0	0	1	0	1	0.000000000000000
3071	0	0	0	0	1	0.000000000000000
3066	0	0	1	1	1	0.000000000000000
3065	1	0	1	1	1	0.000000000000000
29984	0	0	0	1	0	0.000000000000000
2998	0	1	0	0	1	0.000000000000000
2997	1	1	0	0	1	0.000000000000000
29949	0	0	0	1	1	0.000000000000000
29895	0	0	0	0	1	0.000000000000000
2934	1	1	1	0	1	0.000000000000000
29110	1	0	0	1	1	0.000000000000000
28964	0	0	0	0	1	0.000000000000000
2872	0	0	0	1	1	0.000000000000000
286365	0	0	0	1	1	0.000000000000000
286362	0	0	0	1	1	0.000000000000000
285659	0	0	0	1	1	0.000000000000000
28514	0	0	0	1	1	0.000000000000000
284532	0	0	0	1	1	0.000000000000000
284521	0	0	0	1	1	0.000000000000000
284433	0	0	0	1	1	0.000000000000000
284383	0	0	0	1	1	0.000000000000000
283694	0	0	0	1	1	0.000000000000000
283365	0	0	0	1	1	0.000000000000000
283297	0	0	0	1	1	0.000000000000000
283189	0	0	0	1	1	0.000000000000000
283162	0	0	0	1	1	0.000000000000000
283160	0	0	0	1	1	0.000000000000000
283159	0	0	0	1	1	0.000000000000000
283111	0	0	0	1	1	0.000000000000000
283093	0	0	0	1	1	0.000000000000000
283092	0	0	0	1	1	0.000000000000000
282775	0	0	0	1	1	0.000000000000000
282770	0	0	0	1	1	0.000000000000000
282763	0	0	0	1	1	0.000000000000000
282618	0	0	0	1	1	0.000000000000000
282617	0	1	0	1	1	0.000000000000000
282616	0	0	0	1	1	0.000000000000000
2815	0	1	1	1	1	0.000000000000000
2814	0	0	0	1	1	0.000000000000000
2812	0	1	0	1	1	0.000000000000000
2811	0	1	1	1	1	0.000000000000000
2810	0	0	0	1	1	0.000000000000000
2785	0	0	0	1	1	0.000000000000000
2784	0	1	0	1	1	0.000000000000000
2782	0	0	1	1	1	0.000000000000000
2781	1	0	0	0	1	0.000000000000000
2778	1	1	1	0	1	0.000000000000000
2774	1	0	0	1	1	0.000000000000000
2769	0	0	0	0	1	0.000000000000000
2767	1	0	0	0	1	0.000000000000000
2737	1	1	0	0	1	0.000000000000000
2736	0	1	0	0	1	0.000000000000000
2735	1	0	0	0	1	0.000000000000000
27330	0	0	0	1	0	0.000000000000000
27035	0	0	0	0	1	0.000000000000000
27	1	0	1	0	1	0.000000000000000
26999	0	0	0	0	1	0.000000000000000
2697	1	1	1	1	1	0.000000000000000
269	1	1	1	1	1	0.000000000000000
2690	1	1	1	0	1	0.000000000000000
2689	0	0	0	1	1	0.000000000000000
2688	0	1	0	1	1	0.000000000000000
268	1	1	0	1	1	0.000000000000000
26740	0	0	0	1	1	0.000000000000000
26737	0	0	0	1	1	0.000000000000000
26735	0	0	0	1	1	0.000000000000000
26716	0	0	0	1	1	0.000000000000000
26707	0	0	0	1	1	0.000000000000000
26696	0	0	0	1	1	0.000000000000000
26692	0	0	0	1	1	0.000000000000000
26689	0	0	0	1	1	0.000000000000000
26686	0	0	0	1	1	0.000000000000000
26683	0	0	0	1	1	0.000000000000000
26682	0	0	0	1	1	0.000000000000000
26664	0	0	0	1	1	0.000000000000000
26659	0	0	0	1	1	0.000000000000000
26658	0	0	0	1	1	0.000000000000000
26539	0	0	0	1	1	0.000000000000000
26538	0	0	0	1	1	0.000000000000000
26534	0	0	0	1	1	0.000000000000000
26533	0	0	0	1	1	0.000000000000000
26532	0	0	0	1	1	0.000000000000000
26531	0	0	0	1	1	0.000000000000000
26529	0	0	0	1	1	0.000000000000000
26496	0	0	0	1	1	0.000000000000000
26494	0	0	0	1	1	0.000000000000000
26493	0	0	0	1	1	0.000000000000000
26492	0	0	0	1	1	0.000000000000000
2648	1	0	0	1	1	0.000000000000000
26476	0	0	0	1	1	0.000000000000000
26339	0	0	0	1	1	0.000000000000000
26338	0	0	0	1	1	0.000000000000000
26333	0	0	0	1	1	0.000000000000000
26279	0	0	1	0	1	0.000000000000000
26248	0	0	0	1	1	0.000000000000000
26246	0	0	0	1	1	0.000000000000000
26245	0	0	0	1	1	0.000000000000000
26219	0	0	0	1	1	0.000000000000000
26212	0	0	0	1	1	0.000000000000000
26211	0	0	0	1	1	0.000000000000000
26189	0	0	0	1	1	0.000000000000000
26188	0	0	0	1	1	0.000000000000000
25989	0	0	0	1	1	0.000000000000000
25945	1	0	0	1	1	0.000000000000000
259296	0	0	0	1	1	0.000000000000000
259295	0	0	0	1	1	0.000000000000000
259294	0	0	0	1	1	0.000000000000000
259292	0	0	0	1	1	0.000000000000000
259291	0	0	0	1	1	0.000000000000000
259290	0	0	0	1	1	0.000000000000000
259289	0	0	0	1	1	0.000000000000000
259287	0	0	0	1	1	0.000000000000000
259286	0	0	0	1	1	0.000000000000000
259285	0	0	0	1	1	0.000000000000000
256892	0	0	0	1	1	0.000000000000000
256148	0	0	0	1	1	0.000000000000000
256144	0	0	0	1	1	0.000000000000000
255725	0	0	0	1	1	0.000000000000000
254973	0	0	0	1	1	0.000000000000000
254879	0	0	0	1	1	0.000000000000000
254786	0	0	0	1	1	0.000000000000000
254783	0	0	0	1	1	0.000000000000000
253314	0	0	0	1	1	0.000000000000000
2492	1	1	1	1	1	0.000000000000000
2488	1	1	0	1	1	0.000000000000000
23538	0	0	0	1	1	0.000000000000000
2353	1	0	1	0	1	0.000000000000000
23529	0	1	0	1	1	0.000000000000000
23433	0	0	0	0	1	0.000000000000000
23396	1	1	0	0	1	0.000000000000000
23385	1	1	0	1	1	0.000000000000000
23291	0	0	0	1	1	0.000000000000000
23236	1	1	0	0	1	0.000000000000000
23220	0	0	0	0	1	0.000000000000000
23191	0	0	0	0	1	0.000000000000000
2309	1	0	0	1	1	0.000000000000000
2308	1	1	0	1	1	0.000000000000000
22987	0	0	0	1	1	0.000000000000000
22926	0	0	0	1	1	0.000000000000000
22885	0	0	0	0	1	0.000000000000000
2266	1	0	1	0	1	0.000000000000000
2264	1	0	1	1	0	0.000000000000000
2244	0	1	1	0	1	0.000000000000000
2243	1	1	1	0	1	0.000000000000000
2206	0	1	1	0	1	0.000000000000000
219986	0	0	0	1	1	0.000000000000000
219983	0	0	0	1	1	0.000000000000000
219982	0	0	0	1	1	0.000000000000000
219981	0	0	0	1	1	0.000000000000000
219968	0	0	0	1	1	0.000000000000000
219965	0	0	0	1	1	0.000000000000000
219960	0	0	0	1	1	0.000000000000000
219959	0	0	0	1	1	0.000000000000000
219958	0	0	0	1	1	0.000000000000000
219957	0	0	0	1	1	0.000000000000000
219956	0	0	0	1	1	0.000000000000000
219954	0	0	0	1	1	0.000000000000000
219952	0	0	0	1	1	0.000000000000000
219875	0	0	0	1	1	0.000000000000000
219874	0	0	0	1	1	0.000000000000000
219873	0	0	0	1	1	0.000000000000000
219870	0	0	0	1	1	0.000000000000000
219869	0	0	0	1	1	0.000000000000000
219865	0	0	0	1	1	0.000000000000000
219858	0	0	0	1	1	0.000000000000000
219699	0	0	0	1	1	0.000000000000000
219493	0	0	0	1	1	0.000000000000000
219487	0	0	0	1	1	0.000000000000000
219484	0	0	0	1	1	0.000000000000000
219482	0	0	0	1	1	0.000000000000000
219479	0	0	0	1	1	0.000000000000000
219477	0	0	0	1	1	0.000000000000000
219473	0	0	0	1	1	0.000000000000000
219469	0	0	0	1	1	0.000000000000000
219464	0	0	0	1	1	0.000000000000000
219453	0	0	0	1	1	0.000000000000000
219447	0	0	0	1	1	0.000000000000000
219438	0	0	0	1	1	0.000000000000000
219437	0	0	0	1	1	0.000000000000000
219436	0	0	0	1	1	0.000000000000000
219432	0	0	0	1	1	0.000000000000000
219431	0	0	0	1	1	0.000000000000000
219429	0	0	0	1	1	0.000000000000000
219428	0	0	0	1	1	0.000000000000000
219417	0	0	0	1	1	0.000000000000000
2165	0	1	0	0	1	0.000000000000000
2162	1	1	1	0	1	0.000000000000000
2157	1	1	1	0	1	0.000000000000000
2153	1	1	1	0	1	0.000000000000000
2151	0	0	0	0	1	0.000000000000000
2150	0	0	0	0	1	0.000000000000000
2113	0	0	0	1	1	0.000000000000000
2081	1	0	1	1	1	0.000000000000000
2057	1	1	1	0	1	0.000000000000000
2056	1	1	0	1	1	0.000000000000000
200576	0	1	0	1	1	0.000000000000000
1978	0	0	0	1	1	0.000000000000000
1977	0	0	1	1	1	0.000000000000000
196883	0	0	0	0	1	0.000000000000000
196403	0	0	0	0	1	0.000000000000000
196335	0	0	0	1	1	0.000000000000000
1875	1	0	0	1	1	0.000000000000000
1874	1	0	0	1	1	0.000000000000000
1871	0	0	0	0	1	0.000000000000000
1870	0	0	0	0	1	0.000000000000000
1869	1	0	0	0	1	0.000000000000000
1840	0	0	0	0	1	0.000000000000000
182	1	1	0	1	1	0.000000000000000
1816	0	1	1	1	1	0.000000000000000
1812	1	0	1	1	1	0.000000000000000
1808	0	0	0	0	1	0.000000000000000
1730	0	1	0	0	1	0.000000000000000
1729	0	1	0	0	1	0.000000000000000
1676	0	0	0	1	1	0.000000000000000
1647	1	0	0	1	1	0.000000000000000
163702	0	0	0	0	1	0.000000000000000
162998	0	0	0	1	1	0.000000000000000
1616	0	0	0	1	1	0.000000000000000
1605	1	1	0	1	1	0.000000000000000
158131	0	0	0	1	1	0.000000000000000
157	0	0	1	1	1	0.000000000000000
155	0	1	1	1	1	0.000000000000000
154	0	1	1	1	1	0.000000000000000
1536	0	1	0	0	1	0.000000000000000
1535	0	1	0	0	1	0.000000000000000
153	1	1	1	1	1	0.000000000000000
151636	0	0	0	0	1	0.000000000000000
151449	0	0	0	1	1	0.000000000000000
150681	0	0	0	1	1	0.000000000000000
150084	0	0	0	0	1	0.000000000000000
1493	1	1	1	0	1	0.000000000000000
149233	0	1	0	0	1	0.000000000000000
1489	0	0	0	1	1	0.000000000000000
1488	0	0	0	1	1	0.000000000000000
1487	0	0	1	1	1	0.000000000000000
148022	0	0	0	1	0	0.000000000000000
1456	0	0	1	1	1	0.000000000000000
1455	0	0	1	1	1	0.000000000000000
1454	0	0	0	1	1	0.000000000000000
1453	0	0	0	1	1	0.000000000000000
1452	0	0	0	1	1	0.000000000000000
1442	0	0	0	1	1	0.000000000000000
1441	1	1	1	0	1	0.000000000000000
144125	0	0	0	1	1	0.000000000000000
144124	0	0	0	1	1	0.000000000000000
1440	0	0	0	1	1	0.000000000000000
1439	0	1	1	0	1	0.000000000000000
1438	0	1	1	0	1	0.000000000000000
1437	1	0	0	1	1	0.000000000000000
143503	0	0	0	1	1	0.000000000000000
143502	0	0	0	1	1	0.000000000000000
143496	0	0	0	1	1	0.000000000000000
1432	1	0	1	0	1	0.000000000000000
1408	0	0	0	1	1	0.000000000000000
1407	0	0	0	1	1	0.000000000000000
138883	0	0	0	1	1	0.000000000000000
138882	0	0	0	1	1	0.000000000000000
138881	0	0	0	1	1	0.000000000000000
138805	0	0	0	1	1	0.000000000000000
138804	0	0	0	1	1	0.000000000000000
138803	0	0	0	1	1	0.000000000000000
138802	0	0	0	1	1	0.000000000000000
138799	0	0	0	1	1	0.000000000000000
137970	0	0	0	1	1	0.000000000000000
136	0	0	1	1	1	0.000000000000000
135948	0	0	0	1	1	0.000000000000000
135946	0	0	0	1	1	0.000000000000000
135941	0	0	0	1	1	0.000000000000000
135924	0	0	0	1	1	0.000000000000000
135	0	0	1	1	1	0.000000000000000
134083	0	0	0	1	1	0.000000000000000
130399	0	0	0	1	1	0.000000000000000
130075	0	0	0	1	1	0.000000000000000
128372	0	0	0	1	1	0.000000000000000
128371	0	0	0	1	1	0.000000000000000
128368	0	0	0	1	1	0.000000000000000
128367	0	0	0	1	1	0.000000000000000
128360	0	0	0	1	1	0.000000000000000
128239	0	0	0	0	1	0.000000000000000
127623	0	0	0	1	1	0.000000000000000
127385	0	0	0	1	1	0.000000000000000
1271	1	0	0	0	1	0.000000000000000
127077	0	0	0	1	1	0.000000000000000
127074	0	0	0	1	1	0.000000000000000
127069	0	0	0	1	1	0.000000000000000
127068	0	0	0	1	1	0.000000000000000
127066	0	0	0	1	1	0.000000000000000
127064	0	0	0	1	1	0.000000000000000
127062	0	0	0	1	1	0.000000000000000
127059	0	0	0	1	1	0.000000000000000
1270	0	0	0	1	1	0.000000000000000
126541	0	0	0	1	1	0.000000000000000
126370	0	0	0	1	1	0.000000000000000
125963	0	0	0	1	1	0.000000000000000
125962	0	0	0	1	1	0.000000000000000
125958	0	0	0	1	1	0.000000000000000
124538	0	0	0	1	1	0.000000000000000
122748	0	0	0	1	1	0.000000000000000
122742	0	0	0	1	1	0.000000000000000
122740	0	0	0	1	1	0.000000000000000
122011	0	0	0	1	1	0.000000000000000
121364	0	0	0	1	1	0.000000000000000
121275	0	0	0	1	1	0.000000000000000
121130	0	0	0	1	1	0.000000000000000
120796	0	0	0	1	1	0.000000000000000
120793	0	0	0	1	1	0.000000000000000
120787	0	0	0	1	1	0.000000000000000
120776	0	0	0	1	1	0.000000000000000
120775	0	0	0	1	1	0.000000000000000
120586	0	0	0	1	1	0.000000000000000
120066	0	0	0	1	1	0.000000000000000
120065	0	0	0	1	1	0.000000000000000
119774	0	0	0	1	1	0.000000000000000
119772	0	0	0	1	1	0.000000000000000
119765	0	0	0	1	1	0.000000000000000
119764	0	0	0	1	1	0.000000000000000
119749	0	0	0	1	1	0.000000000000000
119695	0	0	0	1	1	0.000000000000000
119694	0	0	0	1	1	0.000000000000000
119692	0	0	0	1	1	0.000000000000000
119687	0	0	0	1	1	0.000000000000000
119682	0	0	0	1	1	0.000000000000000
119679	0	0	0	1	1	0.000000000000000
119678	0	0	0	1	1	0.000000000000000
117157	0	0	0	0	1	0.000000000000000
116379	0	0	0	0	1	0.000000000000000
115653	0	0	0	1	1	0.000000000000000
1154	0	1	0	1	1	0.000000000000000
115	0	0	0	0	1	0.000000000000000
114609	0	1	0	1	1	0.000000000000000
114	0	0	0	0	1	0.000000000000000
113878	0	0	0	0	1	0.000000000000000
11317	0	0	0	0	1	0.000000000000000
113	1	0	0	0	1	0.000000000000000
11213	0	1	0	1	1	0.000000000000000
112	0	0	0	0	1	0.000000000000000
11197	0	0	0	1	0	0.000000000000000
11186	1	1	0	0	1	0.000000000000000
111	0	0	1	0	1	0.000000000000000
11009	0	0	0	1	1	0.000000000000000
109	1	0	0	0	1	0.000000000000000
10912	0	0	0	1	1	0.000000000000000
10810	0	0	0	0	1	0.000000000000000
108	0	0	1	0	1	0.000000000000000
1080	1	1	1	1	1	0.000000000000000
10798	0	0	0	1	1	0.000000000000000
10788	0	0	0	0	1	0.000000000000000
10787	0	0	0	0	1	0.000000000000000
10746	0	0	0	0	1	0.000000000000000
107	0	0	1	0	1	0.000000000000000
1073	0	1	0	0	1	0.000000000000000
10725	1	0	0	0	1	0.000000000000000
1072	1	0	1	0	1	0.000000000000000
10683	1	1	0	1	1	0.000000000000000
10666	0	0	0	0	1	0.000000000000000
10627	0	0	1	0	1	0.000000000000000
10603	0	0	0	1	1	0.000000000000000
10552	0	0	0	0	1	0.000000000000000
1050	0	1	0	1	1	0.000000000000000
10468	1	1	0	1	0	0.000000000000000
10458	0	0	0	0	1	0.000000000000000
10452	0	0	0	1	1	0.000000000000000
10401	0	0	0	1	1	0.000000000000000
10398	0	0	0	0	1	0.000000000000000
103910	0	0	0	0	1	0.000000000000000
1032	1	0	0	1	1	0.000000000000000
1031	1	0	0	1	1	0.000000000000000
1030	0	0	0	1	1	0.000000000000000
10298	1	0	0	0	1	0.000000000000000
10254	1	0	0	1	1	0.000000000000000
1022	0	0	1	1	1	0.000000000000000
1021	1	1	1	0	1	0.000000000000000
1020	1	0	1	0	1	0.000000000000000
10197	0	0	0	1	1	0.000000000000000
1019	1	1	1	0	1	0.000000000000000
10163	1	0	0	0	1	0.000000000000000
10154	0	0	0	1	1	0.000000000000000
10152	0	0	0	0	1	0.000000000000000
10109	0	0	1	0	1	0.000000000000000
10095	0	0	1	0	1	0.000000000000000
10094	0	0	1	0	1	0.000000000000000
10093	0	0	1	0	1	0.000000000000000
10092	0	0	1	0	1	0.000000000000000
100137049	0	0	0	0	1	0.000000000000000
100133672	0	0	0	1	1	0.000000000000000
